# Supplementary material for: Synthesis, crystal structure and magnetic properties of poly[[diaqua{μ6-2-[bis­(carboxyl­atometh­yl)amino]­terephthalato}­dicobalt(II)] 1.6-hydrate]
Source: Acta Crystallogr E Crystallogr Commun. 2021 Aug 17;77(Pt 9):939–43. doi: 10.1107/S2056989021008355 (PMC8423006; doi:10.1107/S2056989021008355)
Supplement: Supplementary file 1 [file e-77-00939-sup1.cif]

##############################################################################
#                                                                            #
# This CIF contains the data in a paper accepted for publication in          #
# Acta Crystallographica Section E. It conforms to the requirements of       #
# Notes for Authors for Acta Crystallographica Section E, and has been       #
# peer reviewed under the auspices of the IUCr Commission on Journals.       #
#                                                                            #
# Full details of the Crystallographic Information File format               #
# are given in the paper "The Crystallographic Information File (CIF):       #
# a New Standard Archive File for Crystallography" by S. R. Hall, F. H.      #
# Allen and I. D. Brown [Acta Cryst. (1991), A47, 655-685].                  #
#                                                                            #
# The current version of the core CIF dictionary is obtainable from          #
# ftp://ftp.iucr.org/pub/cif_core.dic.                                       #
#                                                                            #
# Software is freely available for graphical display of the structure(s)     #
# in this CIF. For information consult the CIF software page                 #
# http://www.iucr.org/resources/cif/software.                                #
#                                                                            #
# This file may be used for bona fide research purposes within the           #
# scientific community so long as proper attribution is given to the journal # 
# article from which it was obtained.                                        #
#                                                                            #
##############################################################################
data_I
_audit_creation_method
;
Olex2 1.3
(compiled 2020.11.12 svn.r5f609507 for OlexSys, GUI svn.r6272)
;
_journal_date_recd_electronic     2021-07-12
_journal_date_accepted     2021-08-11
_journal_name_full     'Acta Crystallographica, Section E'
_journal_year     2021
_journal_volume     77
_journal_issue      9
_journal_page_first     0
_journal_page_last     0
_journal_paper_category     GM
_journal_paper_doi     10.1107/S2056989021008355
_journal_coeditor_code     WM5615
_publ_contact_author_name     'Jie Ma'
_publ_contact_author_address
;
College of Chemistry, Chemical Engineering and Materials Science,
Zaozhuang University, Zaozhuang, Shandong, 277160,
.
People's Republic of China
;
_publ_contact_author_email     jiemacn@163.com
_publ_contact_author_fax     ?
_publ_contact_author_phone     ?
_publ_section_title
;\
Synthesis, crystal structure and magnetic properties of
poly[[diaqua{\m~6~-2-[bis(carboxylatomethyl)amino]terephthalato}dicobalt(II)]
1.6-hydrate]
;
_publ_section_title_footnote     .
loop_
    _publ_author_name
    _publ_author_footnote
    _publ_author_address
    'Ma, Jie' .
;
College of Chemistry, Chemical Engineering and Materials Science,
Zaozhuang University, Zaozhuang, Shandong, 277160,
People's Republic of China
;
    'Zhang, Wen-Zhi' .
;
College of Chemistry, Chemical Engineering and Materials Science,
Zaozhuang University, Zaozhuang, Shandong, 277160,
People's Republic of China
;
    'Liu, Yong' .
;
College of Chemistry, Chemical Engineering and Materials Science,
Zaozhuang University, Zaozhuang, Shandong, 277160,
People's Republic of China
;
    'Yi, Wen-Tao' .
;
College of Chemistry, Chemical Engineering and Materials Science,
Zaozhuang University, Zaozhuang, Shandong, 277160,
People's Republic of China
;
_publ_section_synopsis
;
The title compound, {[Co~2~(C~12~H~7~NO~8~)(H~2~O)~2~]\\cdot1.6H~2~O}<i>~n~</i>,
features tetranuclear Co^II^ units bridged by
<i>\k</i>^3^<i>O</i>:<i>O</i>:<i>O</i>'- and
<i>\k</i>^3^<i>O</i>:<i>O</i>,<i>O</i>'-carboxylate groups from deprotonated
2-aminodiacetic terephthalic acid, which are joined into Co^II^ ribbons <i>via
syn--anti</i> carboxylate bridges. The parallel-aligned adtp^4-^ ligands with
an alternately reversed arrangement further link adjacent Co^II^ ribbons into
(010) layers, which are assembled into a three-dimensional supramolecular
architecture <i>via</i> intermolecular hydrogen bonds.
;
_chemical_name_systematic
;\
Poly[[diaqua{\m~6~-2-[bis(carboxylatomethyl)amino]terephthalato}dicobalt(II)]
1.6-hydrate]
;
_chemical_name_common     ?
_chemical_formula_moiety     '[Co2 (C12 H7 N O8 )(H2 O)2] , 1.6H2 O'
_chemical_formula_sum     'C12 H14.20 Co2 N O11.60'
_chemical_formula_iupac     '[Co2 (C12 H7 N O8 )(H2 O)2], (H2 O)1.6'
_chemical_formula_weight     475.90
_chemical_melting_point     ?
_space_group_crystal_system     triclinic
_space_group_name_H-M_alt     'P -1'
_space_group_name_Hall     '-P 1'
loop_
    _space_group_symop_operation_xyz
    'x, y, z'
    '-x, -y, -z'
_cell_length_a     9.0064(9)
_cell_length_b     9.2340(8)
_cell_length_c     9.8426(9)
_cell_angle_alpha     93.859(3)
_cell_angle_beta     105.571(4)
_cell_angle_gamma     99.483(5)
_cell_volume     772.37(13)
_cell_formula_units_Z     2
_cell_measurement_reflns_used     1889
_cell_measurement_theta_min     2.2518
_cell_measurement_theta_max     27.5087
_cell_measurement_temperature     293.15
_exptl_crystal_description     plate
_exptl_crystal_colour     'clear light red'
_exptl_crystal_size_max     0.30
_exptl_crystal_size_mid     0.25
_exptl_crystal_size_min     0.05
_exptl_crystal_density_diffrn     2.046
_exptl_crystal_density_meas     ?
_exptl_crystal_density_method     ?
_exptl_crystal_F_000     480
_exptl_absorpt_coefficient_mu     2.217
_exptl_absorpt_correction_type     multi-scan
_exptl_absorpt_process_details
;
(<i>CrystalClear</i>; Rigaku, 2008)
;
_exptl_absorpt_correction_T_min     0.9076
_exptl_absorpt_correction_T_max     1.0000
_diffrn_ambient_temperature     293.15
_diffrn_source     'fine-focus sealed tube'
_diffrn_radiation_type     MoK\a
_diffrn_radiation_wavelength     0.71073
_diffrn_radiation_monochromator     'Graphite Monochromator'
_diffrn_measurement_device_type     'Rigaku Saturn70 (4x4 bin mode)'
_diffrn_measurement_method     CCD_Profile_fitting
_diffrn_detector_area_resol_mean     28.5714
loop_
    _diffrn_refln_index_h
    _diffrn_refln_index_k
    _diffrn_refln_index_l
    0 0 -1
    0 0 1
    0 0 -2
    0 0 2
    0 0 -3
    0 0 3
    0 0 -4
    0 0 4
    0 0 -5
    0 0 5
    0 0 -6
    0 0 6
    0 0 -7
    0 0 7
    0 0 -8
    0 0 8
    0 0 -9
    0 0 9
    0 0 -10
    0 0 10
    0 0 -11
    0 0 11
    0 0 -12
    0 1 -12
    0 1 -11
    0 -1 11
    0 1 -10
    0 -1 10
    0 1 -9
    0 -1 9
    0 1 -8
    0 -1 8
    0 1 -7
    0 -1 7
    0 1 -6
    0 -1 6
    0 1 -5
    0 -1 5
    0 1 -4
    0 -1 4
    0 1 -3
    0 -1 3
    0 1 -2
    0 -1 2
    0 1 0
    0 -1 -2
    0 1 2
    0 -1 -3
    0 1 3
    0 -1 -4
    0 1 4
    0 -1 -5
    0 1 5
    0 -1 -6
    0 1 6
    0 -1 -7
    0 1 7
    0 -1 -8
    0 1 8
    0 -1 -9
    0 1 9
    0 -1 -10
    0 1 10
    0 -1 -11
    0 1 11
    0 -1 -12
    0 2 -12
    0 2 -11
    0 -2 11
    0 2 -10
    0 -2 10
    0 2 -9
    0 -2 9
    0 2 -8
    0 -2 8
    0 2 -7
    0 -2 7
    0 2 -6
    0 -2 6
    0 2 -5
    0 -2 5
    0 2 -4
    0 -2 4
    0 2 -3
    0 2 -2
    0 2 -1
    0 -2 1
    0 2 0
    0 2 0
    0 -2 0
    0 2 1
    0 2 1
    0 -2 -1
    0 -2 -2
    0 2 2
    0 -2 -3
    0 2 3
    0 -2 -4
    0 2 4
    0 -2 -5
    0 2 5
    0 -2 -6
    0 2 6
    0 -2 -7
    0 2 7
    0 -2 -8
    0 2 8
    0 -2 -9
    0 2 9
    0 -2 -10
    0 2 10
    0 -2 -11
    0 2 11
    0 3 -12
    0 3 -11
    0 3 -10
    0 3 -9
    0 3 -8
    0 3 -7
    0 3 -6
    0 3 -5
    0 3 -4
    0 3 -3
    0 3 -2
    0 -3 2
    0 3 -1
    0 3 -1
    0 -3 1
    0 3 0
    0 3 0
    0 -3 0
    0 3 1
    0 3 1
    0 -3 -1
    0 -3 -2
    0 3 2
    0 -3 -3
    0 3 3
    0 -3 -4
    0 3 4
    0 -3 -5
    0 3 5
    0 -3 -6
    0 3 6
    0 -3 -7
    0 3 7
    0 -3 -8
    0 3 8
    0 -3 -9
    0 3 9
    0 -3 -10
    0 3 10
    0 -3 -11
    0 3 11
    0 4 -11
    0 4 -10
    0 4 -9
    0 4 -8
    0 4 -7
    0 4 -6
    0 4 -5
    0 4 -4
    0 -4 4
    0 4 -3
    0 -4 3
    0 4 -2
    0 -4 2
    0 4 -1
    0 4 -1
    0 -4 1
    0 4 0
    0 4 0
    0 -4 0
    0 4 1
    0 4 1
    0 -4 -1
    0 -4 -2
    0 4 2
    0 -4 -3
    0 4 3
    0 -4 -4
    0 4 4
    0 -4 -5
    0 4 5
    0 -4 -6
    0 4 6
    0 -4 -7
    0 4 7
    0 -4 -8
    0 4 8
    0 -4 -9
    0 4 9
    0 -4 -10
    0 4 10
    0 -4 -11
    0 4 11
    0 5 -11
    0 5 -10
    0 5 -9
    0 5 -8
    0 5 -7
    0 5 -6
    0 -5 6
    0 5 -5
    0 -5 5
    0 5 -4
    0 -5 4
    0 5 -3
    0 -5 3
    0 5 -2
    0 5 -2
    0 -5 2
    0 5 -1
    0 5 -1
    0 -5 1
    0 5 0
    0 5 0
    0 -5 0
    0 5 1
    0 5 1
    0 -5 -1
    0 -5 -2
    0 5 2
    0 -5 -3
    0 5 3
    0 -5 -4
    0 5 4
    0 -5 -5
    0 5 5
    0 -5 -6
    0 5 6
    0 -5 -7
    0 5 7
    0 -5 -8
    0 5 8
    0 -5 -9
    0 5 9
    0 -5 -10
    0 5 10
    0 6 -11
    0 -6 11
    0 6 -10
    0 -6 10
    0 6 -9
    0 -6 9
    0 6 -8
    0 -6 8
    0 6 -7
    0 -6 7
    0 6 -6
    0 -6 6
    0 6 -5
    0 -6 5
    0 6 -4
    0 -6 4
    0 6 -3
    0 6 -3
    0 -6 3
    0 6 -2
    0 6 -2
    0 -6 2
    0 6 -1
    0 6 -1
    0 -6 1
    0 6 0
    0 6 0
    0 -6 0
    0 6 1
    0 6 1
    0 -6 -1
    0 -6 -2
    0 6 2
    0 -6 -3
    0 6 3
    0 -6 -4
    0 6 4
    0 -6 -5
    0 6 5
    0 -6 -6
    0 6 6
    0 -6 -7
    0 6 7
    0 -6 -8
    0 6 8
    0 -6 -9
    0 6 9
    0 7 -10
    0 -7 10
    0 7 -9
    0 -7 9
    0 7 -8
    0 -7 8
    0 7 -7
    0 -7 7
    0 7 -6
    0 -7 6
    0 7 -5
    0 7 -5
    0 -7 5
    0 7 -4
    0 7 -4
    0 -7 4
    0 7 -3
    0 7 -3
    0 -7 3
    0 7 -2
    0 7 -2
    0 -7 2
    0 7 -1
    0 7 -1
    0 -7 1
    0 7 0
    0 7 0
    0 -7 0
    0 7 1
    0 7 1
    0 -7 -1
    0 -7 -2
    0 7 2
    0 -7 -3
    0 7 3
    0 -7 -4
    0 7 4
    0 -7 -5
    0 7 5
    0 -7 -6
    0 7 6
    0 -7 -7
    0 7 7
    0 -7 -8
    0 7 8
    0 -7 -9
    0 7 9
    0 8 -9
    0 -8 9
    0 8 -8
    0 -8 8
    0 8 -7
    0 8 -7
    0 -8 7
    0 8 -6
    0 8 -6
    0 -8 6
    0 8 -5
    0 8 -5
    0 -8 5
    0 8 -4
    0 8 -4
    0 -8 4
    0 8 -3
    0 8 -3
    0 -8 3
    0 8 -2
    0 8 -2
    0 -8 2
    0 8 -1
    0 8 -1
    0 -8 1
    0 8 0
    0 8 0
    0 -8 0
    0 8 1
    0 8 1
    0 -8 -1
    0 -8 -2
    0 8 2
    0 -8 -3
    0 8 3
    0 -8 -4
    0 8 4
    0 -8 -5
    0 8 5
    0 -8 -6
    0 8 6
    0 8 7
    0 8 8
    0 9 -9
    0 9 -9
    0 -9 9
    0 9 -8
    0 9 -8
    0 -9 8
    0 9 -7
    0 9 -7
    0 -9 7
    0 9 -6
    0 9 -6
    0 -9 6
    0 9 -5
    0 9 -5
    0 -9 5
    0 9 -4
    0 9 -4
    0 -9 4
    0 9 -3
    0 9 -3
    0 -9 3
    0 9 -2
    0 9 -2
    0 -9 2
    0 9 -1
    0 9 -1
    0 -9 1
    0 9 0
    0 9 0
    0 -9 0
    0 9 1
    0 9 1
    0 -9 -1
    0 -9 -2
    0 9 2
    0 9 3
    0 9 4
    0 9 5
    0 9 6
    0 10 -7
    0 10 -7
    0 -10 7
    0 10 -6
    0 10 -6
    0 -10 6
    0 10 -5
    0 10 -5
    0 -10 5
    0 10 -4
    0 10 -4
    0 -10 4
    0 10 -3
    0 10 -3
    0 -10 3
    0 10 -2
    0 10 -2
    0 -10 2
    0 10 -1
    0 -10 1
    0 10 0
    0 -10 0
    0 10 1
    0 -10 -1
    0 10 2
    0 10 3
    0 10 4
    0 10 5
    0 -11 5
    0 11 -4
    0 -11 4
    0 11 -3
    0 -11 3
    0 11 -2
    0 -11 2
    0 11 -1
    0 -11 1
    0 11 0
    0 -11 0
    0 11 1
    0 11 2
    0 11 3
    -1 11 3
    -1 11 2
    -1 11 1
    -1 11 0
    -1 11 -1
    -1 11 -2
    -1 11 -2
    1 -11 2
    -1 11 -3
    -1 11 -3
    1 -11 3
    -1 11 -4
    -1 11 -4
    1 -11 4
    -1 11 -5
    -1 11 -5
    1 -11 5
    -1 10 5
    -1 10 4
    -1 10 3
    1 -10 -2
    -1 10 2
    -1 10 1
    -1 10 1
    1 -10 -1
    -1 10 0
    -1 10 0
    1 -10 0
    -1 10 -1
    -1 10 -1
    1 -10 1
    -1 10 -2
    -1 10 -2
    1 -10 2
    -1 10 -3
    -1 10 -3
    1 -10 3
    -1 10 -4
    1 -10 4
    -1 10 -5
    -1 10 -5
    1 -10 5
    -1 10 -6
    -1 10 -6
    1 -10 6
    -1 10 -7
    -1 10 -7
    1 -10 7
    -1 9 7
    1 -9 -6
    -1 9 6
    1 -9 -5
    -1 9 5
    1 -9 -4
    -1 9 4
    1 -9 -3
    -1 9 3
    -1 9 2
    -1 9 1
    -1 9 1
    1 -9 -1
    -1 9 0
    -1 9 0
    1 -9 0
    -1 9 -1
    -1 9 -1
    1 -9 1
    -1 9 -2
    -1 9 -2
    1 -9 2
    -1 9 -3
    -1 9 -3
    1 -9 3
    -1 9 -4
    -1 9 -4
    1 -9 4
    -1 9 -5
    -1 9 -5
    1 -9 5
    -1 9 -6
    -1 9 -6
    1 -9 6
    -1 9 -7
    -1 9 -7
    1 -9 7
    -1 9 -8
    -1 9 -8
    1 -9 8
    1 -8 -8
    -1 8 8
    1 -8 -7
    -1 8 7
    1 -8 -6
    -1 8 6
    1 -8 -5
    -1 8 5
    1 -8 -4
    -1 8 4
    1 -8 -3
    -1 8 3
    -1 8 2
    -1 8 2
    -1 8 1
    -1 8 1
    1 -8 -1
    -1 8 0
    -1 8 0
    1 -8 0
    -1 8 -1
    -1 8 -1
    1 -8 1
    -1 8 -2
    -1 8 -2
    1 -8 2
    -1 8 -3
    -1 8 -3
    1 -8 3
    -1 8 -4
    -1 8 -4
    1 -8 4
    -1 8 -5
    -1 8 -5
    1 -8 5
    -1 8 -6
    -1 8 -6
    1 -8 6
    -1 8 -7
    -1 8 -7
    1 -8 7
    -1 8 -8
    -1 8 -8
    1 -8 8
    -1 8 -9
    -1 8 -9
    1 -8 9
    1 -7 -9
    -1 7 9
    1 -7 -8
    -1 7 8
    1 -7 -7
    -1 7 7
    1 -7 -6
    -1 7 6
    1 -7 -5
    -1 7 5
    1 -7 -4
    -1 7 4
    1 -7 -3
    -1 7 3
    -1 7 2
    -1 7 2
    -1 7 1
    -1 7 1
    1 -7 -1
    -1 7 0
    -1 7 0
    1 -7 0
    -1 7 -1
    -1 7 -1
    1 -7 1
    -1 7 -2
    -1 7 -2
    1 -7 2
    -1 7 -3
    -1 7 -3
    1 -7 3
    -1 7 -4
    -1 7 -4
    1 -7 4
    -1 7 -5
    -1 7 -5
    1 -7 5
    -1 7 -6
    -1 7 -6
    1 -7 6
    -1 7 -7
    1 -7 7
    -1 7 -8
    1 -7 8
    -1 7 -9
    1 -7 9
    -1 7 -10
    1 -7 10
    1 -6 -10
    -1 6 10
    1 -6 -9
    -1 6 9
    1 -6 -8
    -1 6 8
    1 -6 -7
    -1 6 7
    1 -6 -6
    -1 6 6
    1 -6 -5
    -1 6 5
    1 -6 -4
    -1 6 4
    1 -6 -3
    -1 6 3
    -1 6 2
    -1 6 2
    -1 6 1
    -1 6 1
    1 -6 -1
    -1 6 0
    -1 6 0
    1 -6 0
    -1 6 -1
    -1 6 -1
    1 -6 1
    -1 6 -2
    -1 6 -2
    1 -6 2
    -1 6 -3
    -1 6 -3
    1 -6 3
    -1 6 -4
    -1 6 -4
    1 -6 4
    -1 6 -5
    1 -6 5
    -1 6 -6
    1 -6 6
    -1 6 -7
    1 -6 7
    -1 6 -8
    -1 6 -9
    -1 6 -10
    -1 6 -11
    1 -5 -10
    -1 5 10
    1 -5 -9
    -1 5 9
    1 -5 -8
    -1 5 8
    1 -5 -7
    -1 5 7
    1 -5 -6
    -1 5 6
    1 -5 -5
    -1 5 5
    1 -5 -4
    -1 5 4
    1 -5 -3
    -1 5 3
    -1 5 2
    -1 5 2
    -1 5 1
    -1 5 1
    1 -5 -1
    -1 5 0
    -1 5 0
    1 -5 0
    -1 5 -1
    -1 5 -1
    1 -5 1
    -1 5 -2
    -1 5 -2
    1 -5 2
    -1 5 -3
    -1 5 -3
    1 -5 3
    -1 5 -4
    1 -5 4
    -1 5 -5
    -1 5 -6
    -1 5 -7
    -1 5 -8
    -1 5 -9
    -1 5 -10
    -1 5 -11
    1 -4 -11
    -1 4 11
    1 -4 -10
    -1 4 10
    1 -4 -9
    -1 4 9
    1 -4 -8
    -1 4 8
    1 -4 -7
    -1 4 7
    1 -4 -6
    -1 4 6
    1 -4 -5
    -1 4 5
    1 -4 -4
    -1 4 4
    1 -4 -3
    -1 4 3
    -1 4 2
    -1 4 2
    -1 4 1
    -1 4 1
    1 -4 -1
    -1 4 0
    -1 4 0
    1 -4 0
    -1 4 -1
    -1 4 -1
    1 -4 1
    -1 4 -2
    -1 4 -2
    1 -4 2
    -1 4 -3
    -1 4 -4
    -1 4 -5
    -1 4 -6
    -1 4 -7
    -1 4 -8
    -1 4 -9
    -1 4 -10
    -1 4 -11
    1 -3 -11
    -1 3 11
    1 -3 -10
    -1 3 10
    1 -3 -9
    -1 3 9
    1 -3 -8
    -1 3 8
    1 -3 -7
    -1 3 7
    1 -3 -6
    -1 3 6
    1 -3 -5
    -1 3 5
    1 -3 -4
    -1 3 4
    1 -3 -3
    -1 3 3
    -1 3 2
    -1 3 2
    -1 3 1
    -1 3 1
    1 -3 -1
    -1 3 0
    -1 3 0
    1 -3 0
    -1 3 -1
    -1 3 -1
    1 -3 1
    -1 3 -2
    -1 3 -3
    -1 3 -4
    -1 3 -5
    -1 3 -6
    -1 3 -7
    -1 3 -8
    -1 3 -9
    -1 3 -10
    -1 3 -11
    1 -2 -12
    -1 2 12
    1 -2 -11
    -1 2 11
    1 -2 -10
    -1 2 10
    1 -2 -9
    -1 2 9
    1 -2 -8
    -1 2 8
    1 -2 -7
    -1 2 7
    1 -2 -6
    -1 2 6
    1 -2 -5
    -1 2 5
    1 -2 -4
    -1 2 4
    1 -2 -3
    -1 2 3
    1 -2 -2
    -1 2 2
    -1 2 1
    -1 2 1
    -1 2 1
    -1 2 0
    -1 2 0
    1 -2 0
    -1 2 -1
    -1 2 -1
    -1 2 -2
    -1 2 -3
    -1 2 -4
    -1 2 -5
    1 -2 5
    -1 2 -6
    1 -2 6
    -1 2 -7
    1 -2 7
    -1 2 -8
    1 -2 8
    -1 2 -9
    1 -2 9
    -1 2 -10
    1 -2 10
    -1 2 -11
    1 -1 -12
    -1 1 12
    1 -1 -11
    -1 1 11
    1 -1 -10
    -1 1 10
    1 -1 -9
    -1 1 9
    1 -1 -8
    -1 1 8
    1 -1 -7
    -1 1 7
    1 -1 -6
    -1 1 6
    1 -1 -5
    -1 1 5
    1 -1 -4
    -1 1 4
    1 -1 -3
    -1 1 3
    1 -1 -2
    -1 1 2
    -1 1 1
    -1 1 1
    -1 1 0
    -1 1 0
    -1 1 -1
    -1 1 -2
    1 -1 2
    -1 1 -2
    -1 1 -3
    1 -1 3
    -1 1 -4
    1 -1 4
    -1 1 -5
    1 -1 5
    -1 1 -6
    1 -1 6
    -1 1 -7
    1 -1 7
    -1 1 -8
    1 -1 8
    -1 1 -9
    1 -1 9
    -1 1 -10
    1 -1 10
    -1 1 -11
    1 0 -12
    -1 0 12
    1 0 -11
    -1 0 11
    1 0 -10
    -1 0 10
    1 0 -9
    -1 0 9
    1 0 -8
    -1 0 8
    1 0 -7
    -1 0 7
    1 0 -6
    -1 0 6
    1 0 -5
    -1 0 5
    1 0 -4
    -1 0 4
    1 0 -3
    -1 0 3
    1 0 -2
    -1 0 2
    -1 0 1
    -1 0 0
    -1 0 -1
    1 0 1
    1 0 1
    -1 0 -1
    -1 0 -2
    1 0 2
    -1 0 -2
    -1 0 -3
    1 0 3
    -1 0 -4
    1 0 4
    -1 0 -5
    1 0 5
    -1 0 -6
    1 0 6
    -1 0 -7
    1 0 7
    -1 0 -8
    1 0 8
    -1 0 -9
    1 0 9
    -1 0 -10
    1 0 10
    -1 0 -11
    1 1 -12
    -1 -1 12
    1 1 -11
    -1 -1 11
    1 1 -10
    -1 -1 10
    1 1 -9
    -1 -1 9
    1 1 -8
    -1 -1 8
    1 1 -7
    -1 -1 7
    1 1 -6
    -1 -1 6
    1 1 -5
    -1 -1 5
    1 1 -4
    -1 -1 4
    1 1 -3
    -1 -1 3
    1 1 -2
    -1 -1 2
    -1 -1 2
    1 1 -1
    -1 -1 1
    -1 -1 1
    -1 -1 0
    1 1 1
    -1 -1 -2
    1 1 2
    -1 -1 -3
    1 1 3
    -1 -1 -4
    1 1 4
    -1 -1 -5
    -1 -1 -6
    1 1 6
    -1 -1 -7
    1 1 7
    -1 -1 -8
    1 1 8
    -1 -1 -9
    1 1 9
    -1 -1 -10
    1 1 10
    -1 -1 -11
    1 2 -12
    -1 -2 12
    1 2 -11
    -1 -2 11
    1 2 -10
    -1 -2 10
    1 2 -9
    -1 -2 9
    1 2 -8
    -1 -2 8
    1 2 -7
    -1 -2 7
    1 2 -6
    -1 -2 6
    1 2 -5
    -1 -2 5
    1 2 -4
    -1 -2 4
    1 2 -3
    -1 -2 3
    1 2 -2
    -1 -2 2
    1 2 -1
    -1 -2 1
    -1 -2 1
    1 2 0
    -1 -2 0
    1 2 0
    -1 -2 0
    -1 -2 -1
    1 2 1
    -1 -2 -1
    -1 -2 -2
    1 2 2
    -1 -2 -3
    1 2 3
    -1 -2 -4
    1 2 4
    -1 -2 -5
    1 2 5
    -1 -2 -6
    1 2 6
    -1 -2 -7
    1 2 7
    -1 -2 -8
    1 2 8
    -1 -2 -9
    1 2 9
    -1 -2 -10
    1 2 10
    -1 -2 -11
    1 3 -12
    1 3 -11
    1 3 -10
    1 3 -9
    1 3 -8
    1 3 -7
    1 3 -6
    1 3 -5
    1 3 -4
    -1 -3 4
    1 3 -3
    -1 -3 3
    1 3 -2
    -1 -3 2
    1 3 -1
    -1 -3 1
    1 3 0
    -1 -3 0
    1 3 0
    -1 -3 0
    -1 -3 -1
    1 3 1
    -1 -3 -1
    -1 -3 -2
    1 3 2
    -1 -3 -3
    1 3 3
    -1 -3 -4
    1 3 4
    -1 -3 -5
    1 3 5
    -1 -3 -6
    1 3 6
    -1 -3 -7
    1 3 7
    -1 -3 -8
    1 3 8
    -1 -3 -9
    1 3 9
    -1 -3 -10
    1 3 10
    -1 -3 -11
    1 4 -12
    1 4 -11
    1 4 -10
    1 4 -9
    1 4 -8
    1 4 -7
    1 4 -6
    -1 -4 6
    1 4 -5
    -1 -4 5
    1 4 -4
    -1 -4 4
    1 4 -3
    -1 -4 3
    1 4 -2
    -1 -4 2
    1 4 -1
    1 4 -1
    -1 -4 1
    1 4 0
    1 4 0
    -1 -4 0
    -1 -4 -1
    1 4 1
    -1 -4 -1
    -1 -4 -2
    1 4 2
    -1 -4 -3
    1 4 3
    -1 -4 -4
    1 4 4
    -1 -4 -5
    1 4 5
    -1 -4 -6
    1 4 6
    -1 -4 -7
    1 4 7
    -1 -4 -8
    1 4 8
    -1 -4 -9
    1 4 9
    -1 -4 -10
    1 4 10
    1 5 -11
    -1 -5 11
    1 5 -10
    -1 -5 10
    1 5 -9
    -1 -5 9
    1 5 -8
    -1 -5 8
    1 5 -7
    -1 -5 7
    1 5 -6
    -1 -5 6
    1 5 -5
    -1 -5 5
    1 5 -4
    -1 -5 4
    1 5 -3
    -1 -5 3
    1 5 -2
    1 5 -2
    -1 -5 2
    1 5 -1
    1 5 -1
    -1 -5 1
    1 5 0
    1 5 0
    -1 -5 -1
    1 5 1
    -1 -5 -1
    -1 -5 -2
    1 5 2
    -1 -5 -3
    1 5 3
    -1 -5 -4
    1 5 4
    -1 -5 -5
    1 5 5
    -1 -5 -6
    1 5 6
    -1 -5 -7
    1 5 7
    -1 -5 -8
    1 5 8
    -1 -5 -9
    1 5 9
    -1 -5 -10
    1 5 10
    1 6 -11
    -1 -6 11
    1 6 -10
    -1 -6 10
    1 6 -9
    -1 -6 9
    1 6 -8
    -1 -6 8
    1 6 -7
    -1 -6 7
    1 6 -6
    -1 -6 6
    1 6 -5
    -1 -6 5
    1 6 -4
    -1 -6 4
    1 6 -3
    1 6 -3
    -1 -6 3
    1 6 -2
    1 6 -2
    -1 -6 2
    1 6 -1
    1 6 -1
    -1 -6 1
    1 6 0
    1 6 0
    -1 -6 0
    -1 -6 -1
    1 6 1
    -1 -6 -1
    -1 -6 -2
    1 6 2
    -1 -6 -3
    1 6 3
    -1 -6 -4
    1 6 4
    -1 -6 -5
    1 6 5
    -1 -6 -6
    1 6 6
    -1 -6 -7
    1 6 7
    -1 -6 -8
    1 6 8
    -1 -6 -9
    1 6 9
    1 7 -10
    -1 -7 10
    1 7 -9
    -1 -7 9
    1 7 -8
    -1 -7 8
    1 7 -7
    -1 -7 7
    1 7 -6
    -1 -7 6
    1 7 -5
    -1 -7 5
    1 7 -4
    1 7 -4
    -1 -7 4
    1 7 -3
    1 7 -3
    -1 -7 3
    1 7 -2
    1 7 -2
    -1 -7 2
    1 7 -1
    1 7 -1
    -1 -7 1
    1 7 0
    1 7 0
    -1 -7 0
    -1 -7 -1
    1 7 1
    -1 -7 -1
    -1 -7 -2
    1 7 2
    -1 -7 -3
    1 7 3
    -1 -7 -4
    1 7 4
    -1 -7 -5
    1 7 5
    -1 -7 -6
    1 7 6
    1 7 7
    1 7 8
    1 8 -10
    -1 -8 10
    1 8 -9
    -1 -8 9
    1 8 -8
    -1 -8 8
    1 8 -7
    -1 -8 7
    1 8 -6
    1 8 -6
    -1 -8 6
    1 8 -5
    1 8 -5
    -1 -8 5
    1 8 -4
    1 8 -4
    -1 -8 4
    1 8 -3
    1 8 -3
    -1 -8 3
    1 8 -2
    1 8 -2
    -1 -8 2
    1 8 -1
    1 8 -1
    -1 -8 1
    1 8 0
    1 8 0
    -1 -8 0
    -1 -8 -1
    1 8 1
    -1 -8 -1
    1 8 2
    1 8 3
    1 8 4
    1 8 5
    1 8 6
    1 8 7
    1 9 -9
    -1 -9 9
    1 9 -8
    1 9 -8
    -1 -9 8
    1 9 -7
    1 9 -7
    -1 -9 7
    1 9 -6
    1 9 -6
    -1 -9 6
    1 9 -5
    1 9 -5
    -1 -9 5
    1 9 -4
    1 9 -4
    -1 -9 4
    1 9 -3
    1 9 -3
    -1 -9 3
    1 9 -2
    1 9 -2
    -1 -9 2
    1 9 -1
    -1 -9 1
    1 9 0
    -1 -9 0
    1 9 1
    -1 -9 -1
    1 9 2
    1 9 3
    1 9 4
    1 9 5
    1 9 6
    1 10 -7
    -1 -10 7
    1 10 -6
    -1 -10 6
    1 10 -5
    -1 -10 5
    1 10 -4
    -1 -10 4
    1 10 -3
    -1 -10 3
    1 10 -2
    -1 -10 2
    1 10 -1
    -1 -10 1
    1 10 0
    -1 -10 0
    1 10 1
    -1 -10 -1
    1 10 2
    1 10 3
    1 10 4
    1 11 -5
    -1 -11 5
    1 11 -4
    -1 -11 4
    1 11 -3
    -1 -11 3
    1 11 -2
    -1 -11 2
    1 11 -1
    -1 -11 1
    1 11 0
    -1 -11 0
    1 11 1
    1 11 2
    -2 11 4
    -2 11 3
    -2 11 2
    -2 11 1
    -2 11 1
    -2 11 0
    -2 11 0
    -2 11 -1
    -2 11 -1
    -2 11 -2
    -2 11 -2
    -2 11 -3
    -2 11 -3
    -2 11 -4
    -2 11 -4
    -2 11 -5
    -2 11 -5
    2 -11 5
    2 -10 -6
    -2 10 6
    2 -10 -5
    -2 10 5
    2 -10 -4
    -2 10 4
    2 -10 -3
    -2 10 3
    -2 10 2
    -2 10 2
    -2 10 1
    -2 10 1
    -2 10 0
    -2 10 0
    -2 10 -1
    -2 10 -1
    -2 10 -2
    -2 10 -2
    2 -10 2
    -2 10 -3
    -2 10 -3
    2 -10 3
    -2 10 -4
    -2 10 -4
    2 -10 4
    -2 10 -5
    -2 10 -5
    2 -10 5
    -2 10 -6
    -2 10 -6
    2 -10 6
    -2 10 -7
    2 -10 7
    2 -9 -7
    -2 9 7
    2 -9 -6
    -2 9 6
    2 -9 -5
    -2 9 5
    2 -9 -4
    -2 9 4
    2 -9 -3
    -2 9 3
    -2 9 2
    -2 9 2
    -2 9 1
    -2 9 1
    2 -9 -1
    -2 9 0
    -2 9 0
    2 -9 0
    -2 9 -1
    -2 9 -1
    2 -9 1
    -2 9 -2
    -2 9 -2
    2 -9 2
    -2 9 -3
    -2 9 -3
    2 -9 3
    -2 9 -4
    -2 9 -4
    2 -9 4
    -2 9 -5
    -2 9 -5
    2 -9 5
    -2 9 -6
    -2 9 -6
    2 -9 6
    -2 9 -7
    -2 9 -7
    2 -9 7
    -2 9 -8
    2 -9 8
    2 -8 -8
    -2 8 8
    2 -8 -7
    -2 8 7
    2 -8 -6
    -2 8 6
    2 -8 -5
    -2 8 5
    2 -8 -4
    -2 8 4
    2 -8 -3
    -2 8 3
    -2 8 2
    -2 8 2
    -2 8 1
    -2 8 1
    2 -8 -1
    -2 8 0
    -2 8 0
    2 -8 0
    -2 8 -1
    -2 8 -1
    2 -8 1
    -2 8 -2
    -2 8 -2
    2 -8 2
    -2 8 -3
    -2 8 -3
    2 -8 3
    -2 8 -4
    -2 8 -4
    2 -8 4
    -2 8 -5
    -2 8 -5
    2 -8 5
    -2 8 -6
    -2 8 -6
    2 -8 6
    -2 8 -7
    -2 8 -7
    2 -8 7
    -2 8 -8
    2 -8 8
    -2 8 -9
    2 -8 9
    2 -7 -9
    -2 7 9
    2 -7 -8
    -2 7 8
    2 -7 -7
    -2 7 7
    2 -7 -6
    -2 7 6
    2 -7 -5
    -2 7 5
    2 -7 -4
    -2 7 4
    -2 7 3
    -2 7 2
    -2 7 2
    -2 7 1
    -2 7 1
    2 -7 -1
    -2 7 0
    -2 7 0
    2 -7 0
    -2 7 -1
    -2 7 -1
    2 -7 1
    -2 7 -2
    -2 7 -2
    2 -7 2
    -2 7 -3
    -2 7 -3
    2 -7 3
    -2 7 -4
    -2 7 -4
    2 -7 4
    -2 7 -5
    -2 7 -5
    2 -7 5
    -2 7 -6
    -2 7 -6
    2 -7 6
    -2 7 -7
    -2 7 -7
    2 -7 7
    -2 7 -8
    2 -7 8
    -2 7 -9
    -2 7 -10
    2 -6 -10
    -2 6 10
    2 -6 -9
    -2 6 9
    2 -6 -8
    -2 6 8
    2 -6 -7
    -2 6 7
    2 -6 -6
    -2 6 6
    2 -6 -5
    -2 6 5
    2 -6 -4
    -2 6 4
    -2 6 3
    -2 6 3
    -2 6 2
    -2 6 2
    -2 6 1
    -2 6 1
    2 -6 -1
    -2 6 0
    -2 6 0
    2 -6 0
    -2 6 -1
    -2 6 -1
    2 -6 1
    -2 6 -2
    -2 6 -2
    2 -6 2
    -2 6 -3
    -2 6 -3
    2 -6 3
    -2 6 -4
    -2 6 -4
    2 -6 4
    -2 6 -5
    -2 6 -5
    -2 6 -6
    -2 6 -6
    -2 6 -7
    -2 6 -8
    -2 6 -9
    -2 6 -10
    2 -5 -11
    -2 5 11
    2 -5 -10
    -2 5 10
    2 -5 -9
    -2 5 9
    2 -5 -8
    -2 5 8
    2 -5 -7
    -2 5 7
    2 -5 -6
    -2 5 6
    2 -5 -5
    -2 5 5
    2 -5 -4
    -2 5 4
    -2 5 3
    -2 5 2
    -2 5 2
    -2 5 1
    -2 5 1
    2 -5 -1
    -2 5 0
    -2 5 0
    2 -5 0
    -2 5 -1
    -2 5 -1
    2 -5 1
    -2 5 -2
    -2 5 -2
    2 -5 2
    -2 5 -3
    -2 5 -3
    -2 5 -4
    -2 5 -4
    -2 5 -5
    -2 5 -6
    -2 5 -7
    -2 5 -8
    -2 5 -9
    -2 5 -10
    -2 5 -11
    2 -4 -11
    -2 4 11
    2 -4 -10
    -2 4 10
    2 -4 -9
    -2 4 9
    2 -4 -8
    -2 4 8
    2 -4 -7
    -2 4 7
    2 -4 -6
    -2 4 6
    2 -4 -5
    -2 4 5
    2 -4 -4
    -2 4 4
    2 -4 -3
    -2 4 3
    -2 4 2
    -2 4 2
    -2 4 1
    -2 4 1
    2 -4 -1
    -2 4 0
    -2 4 0
    2 -4 0
    -2 4 -1
    -2 4 -1
    2 -4 1
    -2 4 -2
    -2 4 -2
    -2 4 -3
    -2 4 -3
    -2 4 -4
    -2 4 -5
    -2 4 -6
    -2 4 -7
    -2 4 -8
    -2 4 -9
    -2 4 -10
    -2 4 -11
    2 -3 -11
    -2 3 11
    2 -3 -10
    -2 3 10
    2 -3 -9
    -2 3 9
    2 -3 -8
    -2 3 8
    2 -3 -7
    -2 3 7
    2 -3 -6
    -2 3 6
    2 -3 -5
    -2 3 5
    2 -3 -4
    -2 3 4
    2 -3 -3
    -2 3 3
    -2 3 2
    -2 3 2
    -2 3 2
    -2 3 1
    -2 3 1
    2 -3 -1
    -2 3 0
    -2 3 0
    2 -3 0
    -2 3 -1
    -2 3 -1
    -2 3 -2
    -2 3 -2
    -2 3 -3
    -2 3 -4
    -2 3 -5
    -2 3 -6
    -2 3 -7
    -2 3 -8
    -2 3 -9
    -2 3 -10
    -2 3 -11
    2 -2 -12
    -2 2 12
    2 -2 -11
    -2 2 11
    2 -2 -10
    -2 2 10
    2 -2 -9
    -2 2 9
    2 -2 -8
    -2 2 8
    2 -2 -7
    -2 2 7
    2 -2 -6
    -2 2 6
    2 -2 -5
    -2 2 5
    2 -2 -4
    -2 2 4
    2 -2 -3
    -2 2 3
    -2 2 2
    -2 2 2
    -2 2 1
    -2 2 1
    -2 2 0
    -2 2 0
    -2 2 -1
    -2 2 -2
    -2 2 -2
    -2 2 -3
    -2 2 -4
    -2 2 -5
    -2 2 -6
    2 -2 6
    -2 2 -7
    2 -2 7
    -2 2 -8
    2 -2 8
    -2 2 -9
    -2 2 -10
    -2 2 -11
    2 -1 -12
    -2 1 12
    2 -1 -11
    -2 1 11
    2 -1 -10
    -2 1 10
    2 -1 -9
    -2 1 9
    2 -1 -8
    -2 1 8
    2 -1 -7
    -2 1 7
    2 -1 -6
    -2 1 6
    2 -1 -5
    -2 1 5
    2 -1 -4
    -2 1 4
    2 -1 -3
    -2 1 3
    -2 1 1
    -2 1 1
    2 -1 -1
    -2 1 -1
    -2 1 -2
    -2 1 -2
    -2 1 -3
    2 -1 3
    -2 1 -3
    -2 1 -4
    2 -1 4
    -2 1 -5
    2 -1 5
    -2 1 -6
    2 -1 6
    -2 1 -7
    2 -1 7
    -2 1 -8
    2 -1 8
    -2 1 -9
    -2 1 -10
    -2 1 -11
    2 0 -12
    -2 0 12
    2 0 -11
    -2 0 11
    2 0 -10
    -2 0 10
    2 0 -9
    -2 0 9
    2 0 -8
    -2 0 8
    2 0 -7
    -2 0 7
    2 0 -6
    -2 0 6
    2 0 -5
    -2 0 5
    2 0 -4
    -2 0 4
    2 0 -3
    -2 0 3
    2 0 -2
    -2 0 2
    -2 0 2
    -2 0 1
    -2 0 1
    -2 0 1
    -2 0 -1
    2 0 1
    -2 0 -2
    2 0 2
    -2 0 -2
    -2 0 -3
    2 0 3
    -2 0 -4
    2 0 4
    -2 0 -5
    2 0 5
    -2 0 -6
    2 0 6
    -2 0 -7
    2 0 7
    -2 0 -8
    2 0 8
    -2 0 -9
    -2 0 -11
    2 1 -12
    -2 -1 12
    2 1 -11
    -2 -1 11
    2 1 -10
    -2 -1 10
    2 1 -9
    -2 -1 9
    2 1 -8
    -2 -1 8
    2 1 -7
    -2 -1 7
    2 1 -6
    -2 -1 6
    2 1 -5
    -2 -1 5
    2 1 -4
    -2 -1 4
    2 1 -3
    -2 -1 3
    -2 -1 3
    2 1 -2
    -2 -1 2
    -2 -1 2
    2 1 -1
    2 1 -1
    -2 -1 1
    2 1 0
    -2 -1 0
    -2 -1 -1
    2 1 1
    -2 -1 -2
    2 1 2
    -2 -1 -3
    2 1 3
    -2 -1 -4
    2 1 4
    -2 -1 -5
    2 1 5
    -2 -1 -6
    2 1 6
    -2 -1 -7
    2 1 7
    -2 -1 -8
    2 1 8
    -2 -1 -9
    -2 -1 -10
    -2 -1 -11
    2 2 -12
    -2 -2 12
    2 2 -11
    -2 -2 11
    2 2 -10
    -2 -2 10
    2 2 -9
    -2 -2 9
    2 2 -8
    -2 -2 8
    2 2 -7
    -2 -2 7
    2 2 -6
    -2 -2 6
    2 2 -5
    -2 -2 5
    -2 -2 5
    2 2 -4
    -2 -2 4
    -2 -2 4
    2 2 -3
    -2 -2 3
    2 2 -2
    -2 -2 2
    2 2 -1
    -2 -2 1
    -2 -2 1
    -2 -2 0
    2 2 1
    2 2 1
    -2 -2 -1
    -2 -2 -2
    2 2 2
    -2 -2 -3
    2 2 3
    -2 -2 -4
    2 2 4
    -2 -2 -5
    2 2 5
    -2 -2 -6
    2 2 6
    -2 -2 -7
    2 2 7
    -2 -2 -8
    2 2 8
    -2 -2 -9
    -2 -2 -10
    2 3 -12
    2 3 -11
    2 3 -10
    -2 -3 10
    2 3 -9
    -2 -3 9
    2 3 -8
    -2 -3 8
    2 3 -7
    -2 -3 7
    2 3 -6
    -2 -3 6
    2 3 -5
    -2 -3 5
    2 3 -4
    -2 -3 4
    2 3 -3
    -2 -3 3
    2 3 -2
    -2 -3 2
    2 3 -1
    -2 -3 1
    -2 -3 1
    -2 -3 0
    -2 -3 0
    2 3 0
    -2 -3 0
    2 3 1
    -2 -3 -1
    -2 -3 -2
    2 3 2
    -2 -3 -3
    2 3 3
    -2 -3 -4
    2 3 4
    -2 -3 -5
    2 3 5
    -2 -3 -6
    2 3 6
    -2 -3 -7
    2 3 7
    -2 -3 -8
    2 3 8
    -2 -3 -9
    2 3 9
    -2 -3 -10
    2 4 -12
    -2 -4 12
    2 4 -11
    -2 -4 11
    2 4 -10
    -2 -4 10
    2 4 -9
    -2 -4 9
    2 4 -8
    -2 -4 8
    2 4 -7
    -2 -4 7
    2 4 -6
    -2 -4 6
    2 4 -5
    -2 -4 5
    2 4 -4
    -2 -4 4
    2 4 -3
    -2 -4 3
    2 4 -2
    -2 -4 2
    2 4 -1
    2 4 -1
    -2 -4 1
    -2 -4 0
    -2 -4 0
    2 4 0
    -2 -4 0
    2 4 1
    -2 -4 -1
    -2 -4 -2
    2 4 2
    -2 -4 -3
    2 4 3
    -2 -4 -4
    2 4 4
    -2 -4 -5
    2 4 5
    -2 -4 -6
    2 4 6
    -2 -4 -7
    2 4 7
    -2 -4 -8
    2 4 8
    -2 -4 -9
    2 4 9
    -2 -4 -10
    2 5 -11
    -2 -5 11
    2 5 -10
    -2 -5 10
    2 5 -9
    -2 -5 9
    2 5 -8
    -2 -5 8
    2 5 -7
    -2 -5 7
    2 5 -6
    -2 -5 6
    2 5 -5
    -2 -5 5
    2 5 -4
    -2 -5 4
    2 5 -3
    -2 -5 3
    2 5 -2
    -2 -5 2
    2 5 -1
    2 5 -1
    -2 -5 1
    2 5 0
    -2 -5 0
    -2 -5 -1
    -2 -5 -1
    -2 -5 -2
    2 5 2
    -2 -5 -3
    2 5 3
    -2 -5 -4
    2 5 4
    -2 -5 -5
    2 5 5
    -2 -5 -6
    2 5 6
    -2 -5 -7
    2 5 7
    -2 -5 -8
    2 5 8
    -2 -5 -9
    2 5 9
    2 6 -11
    -2 -6 11
    2 6 -10
    -2 -6 10
    2 6 -9
    -2 -6 9
    2 6 -8
    -2 -6 8
    2 6 -7
    -2 -6 7
    2 6 -6
    -2 -6 6
    2 6 -5
    -2 -6 5
    2 6 -4
    -2 -6 4
    2 6 -3
    -2 -6 3
    2 6 -2
    2 6 -2
    -2 -6 2
    2 6 -1
    2 6 -1
    -2 -6 1
    -2 -6 0
    -2 -6 -1
    2 6 1
    -2 -6 -1
    -2 -6 -2
    2 6 2
    -2 -6 -3
    2 6 3
    -2 -6 -4
    2 6 4
    -2 -6 -5
    2 6 5
    -2 -6 -6
    2 6 6
    2 6 7
    2 6 8
    2 7 -10
    -2 -7 10
    2 7 -9
    -2 -7 9
    2 7 -8
    -2 -7 8
    2 7 -7
    -2 -7 7
    2 7 -6
    -2 -7 6
    2 7 -5
    -2 -7 5
    2 7 -4
    -2 -7 4
    2 7 -3
    2 7 -3
    -2 -7 3
    2 7 -2
    2 7 -2
    -2 -7 2
    2 7 -1
    2 7 -1
    -2 -7 1
    -2 -7 0
    2 7 0
    -2 -7 0
    2 7 1
    -2 -7 -1
    2 7 2
    2 7 3
    2 7 4
    2 7 5
    2 7 6
    2 7 7
    2 8 -10
    -2 -8 10
    2 8 -9
    -2 -8 9
    2 8 -8
    -2 -8 8
    2 8 -7
    -2 -8 7
    2 8 -6
    -2 -8 6
    2 8 -5
    2 8 -5
    -2 -8 5
    2 8 -4
    2 8 -4
    -2 -8 4
    2 8 -3
    2 8 -3
    -2 -8 3
    2 8 -2
    -2 -8 2
    2 8 -1
    -2 -8 1
    2 8 0
    -2 -8 0
    2 8 1
    -2 -8 -1
    2 8 2
    2 8 3
    2 8 4
    2 8 5
    2 8 6
    2 9 -8
    -2 -9 8
    2 9 -7
    -2 -9 7
    2 9 -6
    -2 -9 6
    2 9 -5
    -2 -9 5
    2 9 -4
    -2 -9 4
    2 9 -3
    -2 -9 3
    2 9 -2
    -2 -9 2
    2 9 -1
    -2 -9 1
    2 9 0
    -2 -9 0
    2 9 1
    -2 -9 -1
    2 9 2
    2 9 3
    2 9 4
    2 9 5
    -2 -10 7
    2 10 -6
    -2 -10 6
    2 10 -5
    -2 -10 5
    2 10 -4
    -2 -10 4
    2 10 -3
    -2 -10 3
    2 10 -2
    -2 -10 2
    2 10 -1
    -2 -10 1
    2 10 0
    -2 -10 0
    2 10 1
    -2 -10 -1
    2 10 2
    2 10 3
    2 11 -4
    -2 -11 4
    2 11 -3
    -2 -11 3
    2 11 -2
    -2 -11 2
    2 11 -1
    -2 -11 1
    2 11 0
    -2 -11 0
    3 -11 -4
    -3 11 4
    3 -11 -3
    -3 11 3
    -3 11 2
    -3 11 1
    -3 11 1
    -3 11 0
    -3 11 0
    -3 11 -1
    -3 11 -1
    -3 11 -2
    -3 11 -2
    -3 11 -3
    -3 11 -3
    -3 11 -4
    -3 11 -4
    -3 11 -5
    -3 11 -5
    3 -10 -6
    -3 10 6
    3 -10 -5
    -3 10 5
    3 -10 -4
    -3 10 4
    -3 10 3
    -3 10 2
    -3 10 2
    -3 10 1
    -3 10 1
    -3 10 0
    -3 10 0
    -3 10 -1
    -3 10 -1
    -3 10 -2
    -3 10 -2
    -3 10 -3
    -3 10 -3
    -3 10 -4
    -3 10 -4
    3 -10 4
    -3 10 -5
    -3 10 -5
    3 -10 5
    -3 10 -6
    3 -10 6
    3 -9 -7
    -3 9 7
    3 -9 -6
    -3 9 6
    3 -9 -5
    -3 9 5
    3 -9 -4
    -3 9 4
    -3 9 3
    -3 9 3
    -3 9 2
    -3 9 2
    -3 9 1
    -3 9 1
    -3 9 0
    -3 9 0
    -3 9 -1
    -3 9 -1
    3 -9 1
    -3 9 -2
    -3 9 -2
    3 -9 2
    -3 9 -3
    -3 9 -3
    3 -9 3
    -3 9 -4
    -3 9 -4
    3 -9 4
    -3 9 -5
    -3 9 -5
    3 -9 5
    -3 9 -6
    -3 9 -6
    3 -9 6
    -3 9 -7
    3 -9 7
    -3 9 -8
    3 -9 8
    3 -8 -8
    -3 8 8
    3 -8 -7
    -3 8 7
    3 -8 -6
    -3 8 6
    3 -8 -5
    -3 8 5
    3 -8 -4
    -3 8 4
    -3 8 3
    -3 8 3
    -3 8 2
    -3 8 2
    -3 8 1
    -3 8 1
    3 -8 -1
    -3 8 0
    -3 8 0
    3 -8 0
    -3 8 -1
    -3 8 -1
    3 -8 1
    -3 8 -2
    -3 8 -2
    3 -8 2
    -3 8 -3
    -3 8 -3
    3 -8 3
    -3 8 -4
    -3 8 -4
    3 -8 4
    -3 8 -5
    -3 8 -5
    3 -8 5
    -3 8 -6
    -3 8 -6
    3 -8 6
    -3 8 -7
    3 -8 7
    -3 8 -8
    3 -8 8
    3 -7 -9
    -3 7 9
    3 -7 -8
    -3 7 8
    3 -7 -7
    -3 7 7
    3 -7 -6
    -3 7 6
    3 -7 -5
    -3 7 5
    3 -7 -4
    -3 7 4
    -3 7 3
    -3 7 3
    -3 7 2
    -3 7 2
    -3 7 1
    -3 7 1
    3 -7 -1
    -3 7 0
    -3 7 0
    3 -7 0
    -3 7 -1
    -3 7 -1
    3 -7 1
    -3 7 -2
    -3 7 -2
    3 -7 2
    -3 7 -3
    -3 7 -3
    3 -7 3
    -3 7 -4
    -3 7 -4
    3 -7 4
    -3 7 -5
    -3 7 -5
    3 -7 5
    -3 7 -6
    -3 7 -6
    -3 7 -7
    -3 7 -8
    -3 7 -9
    3 -6 -10
    -3 6 10
    3 -6 -9
    -3 6 9
    3 -6 -8
    -3 6 8
    3 -6 -7
    -3 6 7
    3 -6 -6
    -3 6 6
    3 -6 -5
    -3 6 5
    3 -6 -4
    -3 6 4
    -3 6 3
    -3 6 3
    -3 6 2
    -3 6 2
    -3 6 1
    -3 6 1
    3 -6 -1
    -3 6 0
    -3 6 0
    3 -6 0
    -3 6 -1
    -3 6 -1
    3 -6 1
    -3 6 -2
    -3 6 -2
    3 -6 2
    -3 6 -3
    -3 6 -3
    3 -6 3
    -3 6 -4
    -3 6 -4
    -3 6 -5
    -3 6 -5
    -3 6 -6
    -3 6 -6
    -3 6 -7
    -3 6 -8
    -3 6 -9
    -3 6 -10
    3 -5 -11
    -3 5 11
    3 -5 -10
    -3 5 10
    3 -5 -9
    -3 5 9
    3 -5 -8
    -3 5 8
    3 -5 -7
    -3 5 7
    3 -5 -6
    3 -5 -5
    -3 5 5
    3 -5 -4
    -3 5 4
    -3 5 3
    -3 5 3
    -3 5 2
    -3 5 2
    -3 5 1
    -3 5 1
    3 -5 -1
    -3 5 0
    -3 5 0
    3 -5 0
    -3 5 -1
    -3 5 -1
    3 -5 1
    -3 5 -2
    -3 5 -2
    -3 5 -3
    -3 5 -3
    -3 5 -4
    -3 5 -4
    -3 5 -5
    -3 5 -5
    -3 5 -6
    -3 5 -6
    -3 5 -7
    -3 5 -8
    -3 5 -9
    -3 5 -10
    3 -4 -11
    -3 4 11
    3 -4 -10
    -3 4 10
    3 -4 -9
    -3 4 9
    3 -4 -8
    -3 4 8
    3 -4 -7
    -3 4 7
    3 -4 -6
    -3 4 6
    3 -4 -5
    -3 4 5
    3 -4 -4
    -3 4 4
    -3 4 3
    -3 4 3
    -3 4 3
    -3 4 2
    -3 4 2
    -3 4 1
    -3 4 1
    3 -4 -1
    -3 4 0
    -3 4 0
    3 -4 0
    -3 4 -1
    -3 4 -1
    -3 4 -2
    -3 4 -2
    -3 4 -3
    -3 4 -3
    -3 4 -4
    -3 4 -4
    -3 4 -5
    -3 4 -5
    -3 4 -6
    -3 4 -7
    -3 4 -8
    -3 4 -9
    -3 4 -10
    3 -3 -12
    -3 3 12
    3 -3 -11
    -3 3 11
    3 -3 -10
    -3 3 10
    3 -3 -9
    -3 3 9
    3 -3 -8
    -3 3 8
    3 -3 -7
    -3 3 7
    3 -3 -6
    -3 3 6
    3 -3 -5
    -3 3 5
    3 -3 -4
    -3 3 4
    -3 3 3
    -3 3 3
    -3 3 2
    -3 3 2
    -3 3 1
    -3 3 1
    -3 3 0
    -3 3 0
    -3 3 -1
    -3 3 -1
    -3 3 -2
    -3 3 -2
    -3 3 -4
    -3 3 -5
    -3 3 -6
    -3 3 -7
    -3 3 -8
    -3 3 -9
    -3 3 -10
    3 -2 -12
    -3 2 12
    3 -2 -11
    -3 2 11
    3 -2 -10
    -3 2 10
    3 -2 -9
    -3 2 9
    3 -2 -8
    -3 2 8
    3 -2 -7
    -3 2 7
    3 -2 -6
    -3 2 6
    3 -2 -5
    -3 2 5
    3 -2 -4
    -3 2 4
    -3 2 3
    -3 2 2
    -3 2 2
    -3 2 2
    -3 2 1
    -3 2 1
    3 -2 -1
    -3 2 0
    -3 2 0
    -3 2 -1
    3 -2 1
    -3 2 -2
    -3 2 -2
    -3 2 -2
    -3 2 -3
    -3 2 -3
    -3 2 -3
    -3 2 -4
    -3 2 -5
    -3 2 -6
    -3 2 -7
    -3 2 -8
    -3 2 -9
    -3 2 -10
    -3 2 -11
    3 -1 -12
    -3 1 12
    3 -1 -11
    -3 1 11
    3 -1 -10
    -3 1 10
    3 -1 -9
    -3 1 9
    3 -1 -8
    -3 1 8
    3 -1 -7
    -3 1 7
    3 -1 -6
    -3 1 6
    3 -1 -5
    -3 1 5
    3 -1 -4
    -3 1 4
    3 -1 -3
    -3 1 3
    -3 1 3
    -3 1 2
    -3 1 2
    -3 1 2
    -3 1 1
    -3 1 1
    -3 1 1
    -3 1 -1
    -3 1 -2
    -3 1 -3
    -3 1 -4
    3 -1 4
    -3 1 -4
    -3 1 -5
    3 -1 5
    -3 1 -6
    3 -1 6
    -3 1 -7
    3 -1 7
    -3 1 -8
    -3 1 -9
    -3 1 -10
    3 0 -12
    -3 0 12
    3 0 -11
    -3 0 11
    3 0 -10
    -3 0 10
    3 0 -9
    -3 0 9
    3 0 -8
    -3 0 8
    3 0 -7
    -3 0 7
    3 0 -6
    -3 0 6
    3 0 -5
    -3 0 5
    3 0 -4
    -3 0 4
    -3 0 4
    3 0 -3
    -3 0 3
    -3 0 3
    3 0 -2
    -3 0 2
    -3 0 2
    -3 0 1
    -3 0 1
    -3 0 1
    -3 0 0
    -3 0 -1
    3 0 1
    3 0 1
    -3 0 -2
    3 0 2
    -3 0 -3
    3 0 3
    -3 0 -4
    3 0 4
    -3 0 -5
    3 0 5
    -3 0 -6
    3 0 6
    -3 0 -7
    3 0 7
    -3 0 -8
    -3 0 -9
    -3 0 -10
    3 1 -12
    -3 -1 12
    3 1 -11
    -3 -1 11
    3 1 -10
    -3 -1 10
    3 1 -9
    -3 -1 9
    3 1 -8
    -3 -1 8
    3 1 -7
    -3 -1 7
    3 1 -6
    -3 -1 6
    -3 -1 6
    3 1 -5
    -3 -1 5
    -3 -1 5
    3 1 -4
    -3 -1 4
    -3 -1 4
    3 1 -3
    -3 -1 3
    -3 -1 3
    3 1 -2
    -3 -1 2
    -3 -1 2
    -3 -1 1
    -3 -1 0
    -3 -1 -1
    3 1 1
    -3 -1 -2
    3 1 2
    -3 -1 -3
    3 1 3
    -3 -1 -4
    3 1 4
    -3 -1 -5
    3 1 5
    -3 -1 -6
    3 1 6
    -3 -1 -7
    3 1 7
    -3 -1 -8
    -3 -1 -9
    -3 -1 -10
    3 2 -12
    -3 -2 12
    3 2 -11
    -3 -2 11
    3 2 -10
    -3 -2 10
    3 2 -9
    -3 -2 9
    3 2 -8
    -3 -2 8
    -3 -2 8
    3 2 -7
    -3 -2 7
    -3 -2 7
    3 2 -6
    -3 -2 6
    -3 -2 6
    3 2 -5
    -3 -2 5
    -3 -2 5
    3 2 -4
    -3 -2 4
    -3 -2 4
    3 2 -3
    -3 -2 3
    3 2 -2
    -3 -2 2
    3 2 -1
    3 2 -1
    -3 -2 1
    -3 -2 0
    3 2 0
    -3 -2 0
    3 2 1
    -3 -2 -2
    3 2 2
    -3 -2 -3
    3 2 3
    -3 -2 -4
    3 2 4
    -3 -2 -5
    3 2 5
    -3 -2 -6
    3 2 6
    -3 -2 -7
    3 2 7
    -3 -2 -8
    -3 -2 -9
    -3 -2 -10
    3 3 -12
    -3 -3 12
    3 3 -11
    -3 -3 11
    3 3 -10
    -3 -3 10
    -3 -3 10
    3 3 -9
    -3 -3 9
    -3 -3 9
    3 3 -8
    -3 -3 8
    -3 -3 8
    3 3 -7
    -3 -3 7
    3 3 -6
    -3 -3 6
    -3 -3 5
    3 3 -4
    -3 -3 4
    3 3 -3
    -3 -3 3
    3 3 -2
    -3 -3 2
    -3 -3 2
    -3 -3 1
    3 3 0
    -3 -3 0
    -3 -3 -1
    -3 -3 -1
    3 3 1
    -3 -3 -1
    -3 -3 -2
    3 3 2
    -3 -3 -3
    3 3 3
    -3 -3 -4
    3 3 4
    -3 -3 -5
    3 3 5
    -3 -3 -6
    3 3 6
    -3 -3 -7
    3 3 7
    -3 -3 -8
    -3 -3 -9
    3 4 -12
    -3 -4 12
    3 4 -11
    -3 -4 11
    3 4 -10
    -3 -4 10
    3 4 -9
    -3 -4 9
    3 4 -8
    -3 -4 8
    3 4 -7
    -3 -4 7
    3 4 -6
    -3 -4 6
    3 4 -5
    -3 -4 5
    3 4 -4
    -3 -4 4
    3 4 -3
    -3 -4 3
    3 4 -2
    -3 -4 2
    -3 -4 1
    3 4 0
    -3 -4 0
    -3 -4 -1
    -3 -4 -1
    3 4 1
    -3 -4 -1
    3 4 2
    -3 -4 -3
    3 4 3
    -3 -4 -4
    3 4 4
    -3 -4 -5
    3 4 5
    -3 -4 -6
    3 4 6
    -3 -4 -7
    3 4 7
    -3 -4 -8
    3 5 -11
    -3 -5 11
    3 5 -10
    -3 -5 10
    3 5 -9
    -3 -5 9
    3 5 -8
    -3 -5 8
    3 5 -7
    -3 -5 7
    3 5 -6
    -3 -5 6
    3 5 -5
    -3 -5 5
    3 5 -4
    -3 -5 4
    3 5 -3
    -3 -5 3
    3 5 -2
    -3 -5 2
    3 5 -1
    -3 -5 1
    3 5 0
    -3 -5 0
    -3 -5 -1
    3 5 1
    -3 -5 -1
    3 5 2
    -3 -5 -3
    3 5 3
    -3 -5 -4
    3 5 4
    -3 -5 -5
    3 5 5
    3 5 6
    3 5 7
    3 6 -11
    -3 -6 11
    3 6 -10
    -3 -6 10
    3 6 -9
    -3 -6 9
    3 6 -8
    -3 -6 8
    3 6 -7
    -3 -6 7
    3 6 -6
    -3 -6 6
    3 6 -5
    -3 -6 5
    3 6 -4
    -3 -6 4
    3 6 -3
    -3 -6 3
    3 6 -2
    3 6 -2
    -3 -6 2
    3 6 -1
    -3 -6 1
    3 6 0
    -3 -6 0
    3 6 1
    -3 -6 -1
    3 6 2
    3 6 3
    3 6 4
    3 6 5
    3 6 6
    3 6 7
    3 7 -10
    -3 -7 10
    3 7 -9
    -3 -7 9
    3 7 -8
    -3 -7 8
    3 7 -7
    -3 -7 7
    3 7 -6
    -3 -7 6
    3 7 -5
    -3 -7 5
    3 7 -4
    -3 -7 4
    3 7 -3
    -3 -7 3
    3 7 -2
    -3 -7 2
    3 7 -1
    -3 -7 1
    3 7 0
    -3 -7 0
    3 7 1
    -3 -7 -1
    3 7 2
    3 7 3
    3 7 4
    3 7 5
    3 7 6
    3 7 7
    3 8 -9
    -3 -8 9
    3 8 -8
    -3 -8 8
    -3 -8 7
    -3 -8 6
    3 8 -5
    -3 -8 5
    3 8 -4
    -3 -8 4
    3 8 -3
    -3 -8 3
    3 8 -2
    -3 -8 2
    3 8 -1
    -3 -8 1
    3 8 0
    -3 -8 0
    3 8 1
    -3 -8 -1
    3 8 2
    3 8 3
    3 8 4
    3 8 5
    -3 -9 8
    3 9 -7
    -3 -9 7
    3 9 -6
    -3 -9 6
    3 9 -5
    -3 -9 5
    3 9 -4
    -3 -9 4
    3 9 -3
    -3 -9 3
    3 9 -2
    -3 -9 2
    3 9 -1
    -3 -9 1
    3 9 0
    -3 -9 0
    3 9 1
    3 9 2
    3 9 3
    3 9 4
    3 10 -6
    -3 -10 6
    3 10 -5
    -3 -10 5
    3 10 -4
    -3 -10 4
    3 10 -3
    -3 -10 3
    3 10 -2
    -3 -10 2
    3 10 -1
    -3 -10 1
    3 10 0
    -3 -10 0
    3 10 1
    3 10 2
    4 -11 -4
    -4 11 4
    -4 11 3
    -4 11 3
    -4 11 2
    -4 11 2
    -4 11 1
    -4 11 1
    -4 11 0
    -4 11 0
    -4 11 -1
    -4 11 -1
    -4 11 -2
    -4 11 -2
    -4 11 -3
    -4 11 -3
    -4 11 -4
    -4 11 -4
    4 -10 -6
    -4 10 6
    4 -10 -5
    -4 10 5
    4 -10 -4
    -4 10 4
    -4 10 3
    -4 10 3
    -4 10 2
    -4 10 2
    -4 10 1
    -4 10 1
    -4 10 0
    -4 10 0
    -4 10 -1
    -4 10 -1
    -4 10 -2
    -4 10 -2
    -4 10 -3
    -4 10 -3
    -4 10 -4
    -4 10 -4
    -4 10 -5
    -4 10 -6
    4 -9 -7
    -4 9 7
    4 -9 -6
    -4 9 6
    4 -9 -5
    -4 9 5
    4 -9 -4
    -4 9 4
    -4 9 3
    -4 9 3
    -4 9 2
    -4 9 2
    -4 9 1
    -4 9 1
    -4 9 0
    -4 9 0
    -4 9 -1
    -4 9 -1
    -4 9 -2
    -4 9 -2
    -4 9 -3
    -4 9 -3
    4 -9 3
    -4 9 -4
    -4 9 -4
    4 -9 4
    -4 9 -5
    4 -9 5
    -4 9 -6
    4 -9 6
    -4 9 -7
    4 -9 7
    4 -8 -8
    -4 8 8
    4 -8 -7
    -4 8 7
    4 -8 -6
    -4 8 6
    4 -8 -5
    -4 8 5
    4 -8 -4
    -4 8 4
    -4 8 3
    -4 8 3
    -4 8 2
    -4 8 2
    -4 8 1
    -4 8 1
    -4 8 0
    -4 8 0
    -4 8 -1
    -4 8 -1
    4 -8 1
    -4 8 -2
    -4 8 -2
    4 -8 2
    -4 8 -3
    -4 8 -3
    4 -8 3
    -4 8 -4
    -4 8 -4
    4 -8 4
    -4 8 -5
    4 -8 5
    -4 8 -6
    4 -8 6
    -4 8 -7
    4 -8 7
    -4 8 -8
    4 -7 -9
    -4 7 9
    4 -7 -8
    -4 7 8
    4 -7 -7
    -4 7 7
    4 -7 -6
    -4 7 6
    4 -7 -5
    -4 7 5
    -4 7 4
    -4 7 3
    -4 7 3
    -4 7 2
    -4 7 2
    -4 7 1
    -4 7 1
    -4 7 0
    -4 7 0
    4 -7 0
    -4 7 -1
    -4 7 -1
    4 -7 1
    -4 7 -2
    -4 7 -2
    4 -7 2
    -4 7 -3
    -4 7 -3
    4 -7 3
    -4 7 -4
    -4 7 -4
    4 -7 4
    -4 7 -5
    -4 7 -6
    -4 7 -7
    -4 7 -8
    -4 7 -9
    4 -6 -10
    -4 6 10
    4 -6 -9
    -4 6 9
    4 -6 -8
    -4 6 8
    4 -6 -7
    -4 6 7
    4 -6 -6
    -4 6 6
    4 -6 -5
    -4 6 5
    -4 6 4
    -4 6 3
    -4 6 3
    -4 6 2
    -4 6 2
    -4 6 1
    -4 6 1
    4 -6 -1
    -4 6 0
    -4 6 0
    4 -6 0
    -4 6 -1
    -4 6 -1
    4 -6 1
    -4 6 -2
    -4 6 -2
    4 -6 2
    -4 6 -3
    -4 6 -3
    -4 6 -4
    -4 6 -4
    -4 6 -5
    -4 6 -5
    -4 6 -6
    -4 6 -7
    -4 6 -8
    -4 6 -9
    4 -5 -11
    -4 5 11
    4 -5 -10
    -4 5 10
    4 -5 -9
    -4 5 9
    4 -5 -8
    -4 5 8
    4 -5 -7
    -4 5 7
    4 -5 -6
    -4 5 6
    4 -5 -5
    -4 5 5
    -4 5 4
    -4 5 3
    -4 5 3
    -4 5 2
    -4 5 2
    -4 5 1
    -4 5 1
    4 -5 -1
    -4 5 0
    -4 5 0
    4 -5 0
    -4 5 -1
    -4 5 -1
    -4 5 -2
    -4 5 -2
    -4 5 -3
    -4 5 -3
    -4 5 -4
    -4 5 -4
    -4 5 -5
    -4 5 -6
    -4 5 -7
    -4 5 -8
    -4 5 -9
    4 -4 -11
    -4 4 11
    4 -4 -10
    -4 4 10
    4 -4 -9
    -4 4 9
    4 -4 -8
    -4 4 8
    4 -4 -7
    -4 4 7
    4 -4 -6
    -4 4 6
    4 -4 -5
    -4 4 5
    4 -4 -4
    -4 4 4
    -4 4 4
    -4 4 4
    -4 4 3
    -4 4 3
    -4 4 2
    -4 4 2
    -4 4 1
    4 -4 -1
    -4 4 0
    -4 4 0
    -4 4 -1
    -4 4 -1
    -4 4 -2
    -4 4 -2
    -4 4 -3
    -4 4 -3
    -4 4 -4
    -4 4 -5
    -4 4 -6
    -4 4 -7
    -4 4 -9
    -4 4 -10
    4 -3 -12
    -4 3 12
    4 -3 -11
    -4 3 11
    4 -3 -10
    -4 3 10
    4 -3 -9
    -4 3 9
    4 -3 -8
    -4 3 8
    4 -3 -7
    -4 3 7
    4 -3 -6
    -4 3 6
    4 -3 -5
    -4 3 5
    4 -3 -4
    -4 3 4
    -4 3 3
    -4 3 3
    -4 3 3
    -4 3 2
    -4 3 2
    -4 3 1
    -4 3 1
    4 -3 -1
    -4 3 0
    -4 3 0
    -4 3 -1
    -4 3 -1
    -4 3 -2
    -4 3 -2
    -4 3 -3
    -4 3 -3
    -4 3 -4
    -4 3 -4
    -4 3 -5
    -4 3 -6
    -4 3 -7
    -4 3 -8
    -4 3 -9
    -4 3 -10
    4 -2 -12
    -4 2 12
    4 -2 -11
    -4 2 11
    4 -2 -10
    -4 2 10
    4 -2 -9
    -4 2 9
    4 -2 -8
    -4 2 8
    4 -2 -7
    -4 2 7
    4 -2 -6
    -4 2 6
    4 -2 -5
    -4 2 5
    -4 2 5
    4 -2 -4
    -4 2 4
    -4 2 4
    -4 2 3
    -4 2 3
    -4 2 2
    -4 2 2
    -4 2 1
    -4 2 1
    -4 2 0
    -4 2 0
    -4 2 -1
    -4 2 -1
    4 -2 1
    -4 2 -2
    -4 2 -3
    -4 2 -4
    -4 2 -5
    -4 2 -6
    -4 2 -7
    -4 2 -8
    -4 2 -9
    -4 2 -10
    4 -1 -12
    -4 1 12
    4 -1 -11
    -4 1 11
    4 -1 -10
    -4 1 10
    4 -1 -9
    -4 1 9
    4 -1 -8
    -4 1 8
    4 -1 -7
    -4 1 7
    4 -1 -6
    -4 1 6
    -4 1 6
    4 -1 -5
    -4 1 5
    -4 1 5
    4 -1 -4
    -4 1 4
    -4 1 4
    4 -1 -3
    -4 1 3
    -4 1 3
    -4 1 2
    -4 1 2
    -4 1 2
    -4 1 1
    -4 1 1
    -4 1 0
    -4 1 0
    -4 1 -1
    4 -1 1
    -4 1 -2
    -4 1 -3
    -4 1 -4
    -4 1 -5
    -4 1 -6
    -4 1 -7
    -4 1 -8
    -4 1 -9
    -4 1 -10
    4 0 -12
    -4 0 12
    4 0 -11
    -4 0 11
    4 0 -10
    -4 0 10
    4 0 -9
    -4 0 9
    4 0 -8
    -4 0 8
    -4 0 8
    4 0 -7
    -4 0 7
    -4 0 7
    4 0 -6
    -4 0 6
    -4 0 6
    4 0 -5
    -4 0 5
    -4 0 5
    4 0 -4
    -4 0 4
    -4 0 4
    4 0 -3
    -4 0 3
    -4 0 3
    -4 0 2
    -4 0 2
    -4 0 2
    -4 0 1
    -4 0 1
    -4 0 1
    -4 0 0
    -4 0 -1
    4 0 1
    -4 0 -2
    4 0 2
    4 0 2
    -4 0 -3
    4 0 3
    -4 0 -4
    4 0 4
    -4 0 -5
    4 0 5
    -4 0 -6
    -4 0 -7
    -4 0 -8
    -4 0 -9
    -4 0 -10
    4 1 -12
    -4 -1 12
    -4 -1 12
    4 1 -11
    -4 -1 11
    -4 -1 11
    4 1 -10
    -4 -1 10
    -4 -1 10
    4 1 -9
    -4 -1 9
    -4 -1 9
    4 1 -8
    -4 -1 8
    -4 -1 8
    4 1 -7
    -4 -1 7
    -4 -1 7
    4 1 -6
    -4 -1 6
    -4 -1 6
    4 1 -5
    -4 -1 5
    -4 -1 5
    4 1 -4
    -4 -1 4
    -4 -1 4
    4 1 -3
    -4 -1 3
    -4 -1 3
    4 1 -2
    -4 -1 2
    -4 -1 1
    -4 -1 1
    -4 -1 0
    -4 -1 0
    -4 -1 -1
    4 1 1
    -4 -1 -2
    4 1 2
    -4 -1 -3
    4 1 3
    -4 -1 -4
    4 1 4
    -4 -1 -5
    4 1 5
    -4 -1 -6
    -4 -1 -7
    -4 -1 -8
    -4 -1 -9
    4 2 -12
    -4 -2 12
    -4 -2 12
    4 2 -11
    -4 -2 11
    -4 -2 11
    4 2 -10
    -4 -2 10
    -4 -2 10
    4 2 -9
    -4 -2 9
    -4 -2 9
    4 2 -8
    -4 -2 8
    -4 -2 8
    4 2 -7
    -4 -2 7
    -4 -2 7
    4 2 -6
    -4 -2 6
    -4 -2 6
    4 2 -5
    -4 -2 5
    -4 -2 5
    4 2 -4
    -4 -2 4
    4 2 -3
    -4 -2 3
    4 2 -2
    -4 -2 2
    4 2 -1
    4 2 -1
    -4 -2 1
    -4 -2 0
    4 2 0
    -4 -2 0
    4 2 1
    -4 -2 -2
    4 2 2
    -4 -2 -3
    4 2 3
    -4 -2 -4
    4 2 4
    -4 -2 -5
    4 2 5
    -4 -2 -6
    -4 -2 -7
    -4 -2 -8
    -4 -2 -9
    4 3 -12
    -4 -3 12
    4 3 -11
    -4 -3 11
    4 3 -10
    -4 -3 10
    4 3 -9
    -4 -3 9
    4 3 -8
    -4 -3 8
    4 3 -7
    -4 -3 7
    4 3 -6
    -4 -3 6
    4 3 -5
    -4 -3 5
    4 3 -4
    -4 -3 4
    4 3 -3
    -4 -3 3
    4 3 -2
    4 3 -2
    -4 -3 2
    -4 -3 1
    4 3 0
    -4 -3 0
    -4 -3 -1
    4 3 1
    4 3 1
    -4 -3 -3
    4 3 3
    -4 -3 -4
    4 3 4
    -4 -3 -5
    4 3 5
    4 3 6
    -4 -3 -7
    -4 -3 -8
    4 4 -12
    -4 -4 12
    4 4 -11
    -4 -4 11
    4 4 -10
    -4 -4 10
    4 4 -9
    -4 -4 9
    4 4 -8
    -4 -4 8
    4 4 -7
    -4 -4 7
    4 4 -6
    -4 -4 6
    4 4 -5
    -4 -4 5
    4 4 -4
    -4 -4 4
    4 4 -3
    -4 -4 3
    -4 -4 2
    -4 -4 1
    4 4 0
    -4 -4 0
    4 4 1
    -4 -4 -2
    4 4 2
    -4 -4 -3
    4 4 3
    -4 -4 -4
    4 4 4
    -4 -4 -5
    4 4 5
    4 4 6
    4 5 -11
    -4 -5 11
    4 5 -10
    -4 -5 10
    4 5 -9
    -4 -5 9
    4 5 -8
    -4 -5 8
    4 5 -7
    -4 -5 7
    4 5 -6
    -4 -5 6
    4 5 -5
    -4 -5 5
    4 5 -4
    -4 -5 4
    4 5 -3
    -4 -5 3
    -4 -5 2
    4 5 -1
    -4 -5 1
    4 5 0
    -4 -5 0
    4 5 1
    -4 -5 -1
    4 5 2
    4 5 3
    4 5 4
    4 5 5
    4 5 6
    -4 -6 11
    4 6 -10
    -4 -6 10
    4 6 -9
    -4 -6 9
    4 6 -8
    -4 -6 8
    4 6 -7
    -4 -6 7
    4 6 -6
    -4 -6 6
    4 6 -5
    -4 -6 5
    -4 -6 4
    -4 -6 3
    4 6 -2
    -4 -6 2
    4 6 -1
    -4 -6 1
    4 6 0
    -4 -6 0
    4 6 1
    -4 -6 -1
    4 6 2
    4 6 3
    4 6 4
    4 6 5
    4 6 6
    4 7 -10
    -4 -7 10
    4 7 -9
    -4 -7 9
    -4 -7 8
    -4 -7 7
    -4 -7 6
    -4 -7 5
    -4 -7 4
    4 7 -3
    -4 -7 3
    4 7 -2
    -4 -7 2
    4 7 -1
    -4 -7 1
    4 7 0
    -4 -7 0
    4 7 1
    -4 -7 -1
    4 7 2
    4 7 3
    4 7 4
    4 7 5
    4 7 6
    -4 -8 9
    -4 -8 8
    -4 -8 7
    -4 -8 6
    4 8 -5
    -4 -8 5
    4 8 -4
    -4 -8 4
    4 8 -3
    -4 -8 3
    4 8 -2
    -4 -8 2
    4 8 -1
    -4 -8 1
    4 8 0
    -4 -8 0
    4 8 1
    4 8 2
    4 8 3
    4 8 4
    -4 -9 8
    -4 -9 7
    4 9 -6
    -4 -9 6
    4 9 -5
    -4 -9 5
    4 9 -4
    -4 -9 4
    4 9 -3
    -4 -9 3
    4 9 -2
    -4 -9 2
    4 9 -1
    -4 -9 1
    4 9 0
    -4 -9 0
    4 9 1
    4 9 2
    4 9 3
    4 10 -5
    -4 -10 5
    4 10 -4
    -4 -10 4
    4 10 -3
    -4 -10 3
    4 10 -2
    -4 -10 2
    4 10 -1
    -4 -10 1
    4 10 0
    -4 -10 0
    -5 11 3
    -5 11 3
    -5 11 2
    -5 11 2
    -5 11 1
    -5 11 1
    -5 11 0
    -5 11 0
    -5 11 -1
    -5 11 -1
    -5 11 -2
    -5 11 -2
    -5 11 -3
    5 -10 -6
    -5 10 6
    5 -10 -5
    -5 10 5
    5 -10 -4
    -5 10 4
    -5 10 3
    -5 10 3
    -5 10 2
    -5 10 1
    -5 10 1
    -5 10 0
    -5 10 0
    -5 10 -1
    -5 10 -1
    -5 10 -2
    -5 10 -2
    -5 10 -3
    -5 10 -4
    -5 10 -5
    5 -9 -7
    -5 9 7
    5 -9 -6
    -5 9 6
    5 -9 -5
    -5 9 5
    -5 9 4
    -5 9 4
    -5 9 3
    -5 9 3
    -5 9 2
    -5 9 2
    -5 9 1
    -5 9 1
    -5 9 0
    -5 9 0
    -5 9 -1
    -5 9 -1
    -5 9 -2
    -5 9 -2
    -5 9 -3
    -5 9 -3
    -5 9 -4
    -5 9 -5
    -5 9 -6
    5 -8 -8
    -5 8 8
    5 -8 -7
    -5 8 7
    5 -8 -6
    -5 8 6
    5 -8 -5
    -5 8 5
    -5 8 4
    -5 8 4
    -5 8 3
    -5 8 3
    -5 8 2
    -5 8 2
    -5 8 1
    -5 8 1
    -5 8 0
    -5 8 0
    -5 8 -1
    -5 8 -1
    -5 8 -2
    -5 8 -2
    -5 8 -3
    -5 8 -3
    5 -8 3
    -5 8 -4
    5 -8 4
    -5 8 -5
    5 -8 5
    -5 8 -6
    -5 8 -7
    5 -7 -9
    -5 7 9
    5 -7 -8
    -5 7 8
    5 -7 -7
    -5 7 7
    5 -7 -6
    -5 7 6
    5 -7 -5
    -5 7 5
    -5 7 4
    -5 7 4
    -5 7 3
    -5 7 3
    -5 7 2
    -5 7 2
    -5 7 1
    -5 7 1
    -5 7 0
    -5 7 0
    -5 7 -1
    -5 7 -1
    5 -7 1
    -5 7 -2
    -5 7 -2
    5 -7 2
    -5 7 -3
    -5 7 -4
    -5 7 -5
    -5 7 -6
    -5 7 -7
    -5 7 -8
    5 -6 -10
    -5 6 10
    5 -6 -9
    -5 6 9
    5 -6 -8
    -5 6 8
    5 -6 -7
    -5 6 7
    5 -6 -6
    -5 6 6
    5 -6 -5
    -5 6 5
    -5 6 4
    -5 6 4
    -5 6 3
    -5 6 3
    -5 6 2
    -5 6 2
    -5 6 1
    -5 6 1
    -5 6 0
    -5 6 0
    5 -6 0
    -5 6 -1
    -5 6 -1
    5 -6 1
    -5 6 -2
    -5 6 -2
    -5 6 -3
    -5 6 -3
    -5 6 -4
    -5 6 -5
    -5 6 -6
    -5 6 -7
    -5 6 -8
    5 -5 -11
    -5 5 11
    5 -5 -10
    -5 5 10
    5 -5 -9
    -5 5 9
    5 -5 -8
    -5 5 8
    5 -5 -7
    -5 5 7
    5 -5 -6
    -5 5 6
    5 -5 -5
    -5 5 5
    -5 5 4
    -5 5 4
    -5 5 3
    -5 5 3
    -5 5 2
    -5 5 2
    -5 5 1
    -5 5 1
    -5 5 0
    -5 5 0
    -5 5 -1
    -5 5 -1
    -5 5 -2
    -5 5 -2
    -5 5 -3
    -5 5 -3
    -5 5 -4
    -5 5 -5
    -5 5 -6
    -5 5 -7
    -5 5 -8
    -5 5 -9
    5 -4 -11
    -5 4 11
    5 -4 -10
    -5 4 10
    5 -4 -9
    -5 4 9
    5 -4 -8
    -5 4 8
    5 -4 -7
    -5 4 7
    -5 4 7
    5 -4 -6
    -5 4 6
    -5 4 6
    5 -4 -5
    -5 4 5
    -5 4 5
    -5 4 4
    -5 4 4
    -5 4 3
    -5 4 3
    -5 4 2
    -5 4 2
    -5 4 1
    -5 4 1
    5 -4 -1
    -5 4 0
    -5 4 0
    -5 4 -1
    -5 4 -1
    -5 4 -2
    -5 4 -3
    -5 4 -3
    -5 4 -4
    -5 4 -5
    -5 4 -6
    -5 4 -7
    -5 4 -8
    -5 4 -9
    5 -3 -12
    -5 3 12
    5 -3 -11
    -5 3 11
    5 -3 -10
    -5 3 10
    5 -3 -9
    -5 3 9
    5 -3 -8
    -5 3 8
    -5 3 8
    5 -3 -7
    -5 3 7
    -5 3 7
    5 -3 -6
    -5 3 6
    -5 3 6
    5 -3 -5
    -5 3 5
    -5 3 5
    5 -3 -4
    -5 3 4
    -5 3 4
    -5 3 3
    -5 3 3
    -5 3 2
    -5 3 2
    5 -3 -2
    -5 3 1
    -5 3 1
    -5 3 0
    -5 3 0
    -5 3 -1
    -5 3 -2
    -5 3 -3
    -5 3 -4
    -5 3 -5
    -5 3 -6
    -5 3 -7
    -5 3 -8
    -5 3 -9
    5 -2 -12
    -5 2 12
    5 -2 -11
    -5 2 11
    5 -2 -10
    -5 2 10
    -5 2 10
    5 -2 -9
    -5 2 9
    -5 2 9
    5 -2 -8
    -5 2 8
    -5 2 8
    5 -2 -7
    -5 2 7
    -5 2 7
    5 -2 -6
    -5 2 6
    -5 2 6
    5 -2 -5
    -5 2 5
    -5 2 5
    5 -2 -4
    -5 2 4
    -5 2 4
    -5 2 3
    -5 2 3
    -5 2 3
    -5 2 2
    -5 2 2
    -5 2 1
    -5 2 1
    -5 2 0
    -5 2 0
    -5 2 -1
    -5 2 -1
    5 -2 1
    -5 2 -2
    -5 2 -3
    -5 2 -4
    -5 2 -5
    -5 2 -6
    -5 2 -7
    -5 2 -8
    -5 2 -9
    5 -1 -12
    -5 1 12
    -5 1 12
    5 -1 -11
    -5 1 11
    -5 1 11
    5 -1 -10
    -5 1 10
    -5 1 10
    5 -1 -9
    -5 1 9
    -5 1 9
    5 -1 -8
    -5 1 8
    -5 1 8
    5 -1 -7
    -5 1 7
    -5 1 7
    5 -1 -6
    -5 1 6
    -5 1 6
    5 -1 -5
    -5 1 5
    -5 1 5
    5 -1 -4
    -5 1 4
    -5 1 4
    -5 1 3
    -5 1 3
    -5 1 3
    -5 1 2
    -5 1 2
    -5 1 2
    -5 1 1
    -5 1 1
    -5 1 0
    -5 1 0
    -5 1 -1
    5 -1 1
    -5 1 -2
    -5 1 -3
    -5 1 -4
    -5 1 -5
    -5 1 -6
    -5 1 -7
    -5 1 -8
    -5 1 -9
    5 0 -12
    -5 0 12
    -5 0 12
    5 0 -11
    -5 0 11
    -5 0 11
    5 0 -10
    -5 0 10
    -5 0 10
    5 0 -9
    -5 0 9
    -5 0 9
    5 0 -8
    -5 0 8
    -5 0 8
    5 0 -7
    -5 0 7
    -5 0 7
    5 0 -6
    -5 0 6
    -5 0 6
    5 0 -5
    -5 0 5
    -5 0 5
    5 0 -4
    -5 0 4
    -5 0 4
    5 0 -3
    -5 0 3
    -5 0 3
    -5 0 2
    -5 0 2
    -5 0 2
    -5 0 1
    -5 0 1
    -5 0 0
    -5 0 -1
    5 0 1
    -5 0 -2
    5 0 2
    5 0 2
    -5 0 -3
    -5 0 -4
    -5 0 -5
    -5 0 -6
    -5 0 -7
    -5 0 -8
    -5 0 -9
    5 1 -12
    -5 -1 12
    -5 -1 12
    5 1 -11
    -5 -1 11
    -5 -1 11
    5 1 -10
    -5 -1 10
    -5 -1 10
    5 1 -9
    -5 -1 9
    -5 -1 9
    5 1 -8
    -5 -1 8
    -5 -1 8
    5 1 -7
    -5 -1 7
    -5 -1 7
    5 1 -6
    -5 -1 6
    -5 -1 6
    5 1 -5
    -5 -1 5
    -5 -1 5
    5 1 -4
    -5 -1 4
    -5 -1 4
    5 1 -3
    -5 -1 3
    -5 -1 3
    5 1 -2
    -5 -1 2
    -5 -1 1
    -5 -1 1
    -5 -1 0
    -5 -1 -1
    5 1 1
    -5 -1 -2
    5 1 2
    -5 -1 -3
    5 1 3
    -5 -1 -4
    -5 -1 -5
    -5 -1 -6
    -5 -1 -7
    -5 -1 -8
    -5 -1 -9
    5 2 -12
    -5 -2 12
    -5 -2 12
    5 2 -11
    -5 -2 11
    -5 -2 11
    5 2 -10
    -5 -2 10
    -5 -2 10
    5 2 -9
    -5 -2 9
    -5 -2 9
    5 2 -8
    -5 -2 8
    -5 -2 8
    5 2 -7
    -5 -2 7
    -5 -2 7
    5 2 -6
    -5 -2 6
    -5 -2 6
    5 2 -5
    -5 -2 5
    5 2 -4
    -5 -2 4
    5 2 -3
    -5 -2 3
    5 2 -2
    -5 -2 2
    5 2 -1
    -5 -2 1
    -5 -2 0
    -5 -2 -1
    5 2 1
    -5 -2 -2
    5 2 2
    -5 -2 -3
    5 2 3
    -5 -2 -4
    5 2 4
    -5 -2 -5
    -5 -2 -6
    -5 -2 -7
    -5 -2 -8
    5 3 -12
    -5 -3 12
    5 3 -11
    -5 -3 11
    5 3 -10
    -5 -3 10
    5 3 -9
    -5 -3 9
    5 3 -8
    -5 -3 8
    5 3 -7
    -5 -3 7
    5 3 -6
    -5 -3 6
    5 3 -5
    -5 -3 5
    5 3 -4
    -5 -3 4
    5 3 -3
    -5 -3 3
    5 3 -2
    -5 -3 2
    -5 -3 1
    5 3 0
    -5 -3 0
    -5 -3 -1
    5 3 1
    5 3 2
    -5 -3 -3
    5 3 3
    -5 -3 -4
    5 3 4
    5 4 -11
    -5 -4 11
    5 4 -10
    -5 -4 10
    5 4 -9
    -5 -4 9
    5 4 -8
    -5 -4 8
    5 4 -7
    -5 -4 7
    5 4 -6
    -5 -4 6
    5 4 -5
    -5 -4 5
    5 4 -4
    -5 -4 4
    5 4 -3
    -5 -4 3
    -5 -4 2
    5 4 -1
    -5 -4 1
    5 4 0
    -5 -4 0
    5 4 1
    5 4 2
    5 4 3
    5 4 4
    5 5 -11
    -5 -5 11
    5 5 -10
    -5 -5 10
    5 5 -9
    -5 -5 9
    5 5 -8
    -5 -5 8
    5 5 -7
    -5 -5 7
    5 5 -6
    -5 -5 6
    5 5 -5
    -5 -5 5
    -5 -5 4
    -5 -5 3
    -5 -5 2
    5 5 -1
    -5 -5 1
    5 5 0
    -5 -5 0
    5 5 1
    5 5 2
    5 5 3
    5 5 4
    5 6 -10
    -5 -6 10
    5 6 -9
    -5 -6 9
    -5 -6 8
    -5 -6 7
    -5 -6 6
    -5 -6 5
    -5 -6 4
    -5 -6 3
    5 6 -2
    -5 -6 2
    5 6 -1
    -5 -6 1
    5 6 0
    -5 -6 0
    5 6 1
    5 6 2
    5 6 3
    5 6 4
    -5 -7 9
    -5 -7 8
    -5 -7 7
    -5 -7 6
    -5 -7 5
    -5 -7 4
    5 7 -3
    -5 -7 3
    5 7 -2
    -5 -7 2
    5 7 -1
    -5 -7 1
    5 7 0
    -5 -7 0
    5 7 1
    5 7 2
    5 7 3
    5 7 4
    -5 -8 8
    -5 -8 7
    -5 -8 6
    5 8 -5
    -5 -8 5
    5 8 -4
    -5 -8 4
    5 8 -3
    -5 -8 3
    5 8 -2
    -5 -8 2
    5 8 -1
    -5 -8 1
    5 8 0
    -5 -8 0
    5 8 1
    5 8 2
    5 8 3
    5 9 -6
    -5 -9 6
    5 9 -5
    -5 -9 5
    5 9 -4
    -5 -9 4
    5 9 -3
    -5 -9 3
    5 9 -2
    -5 -9 2
    5 9 -1
    -5 -9 1
    5 9 0
    -5 -9 0
    5 9 1
    -6 11 2
    -6 11 2
    -6 11 1
    -6 11 1
    -6 11 0
    -6 11 0
    -6 11 -1
    -6 11 -1
    6 -10 -5
    -6 10 5
    -6 10 4
    -6 10 4
    -6 10 3
    -6 10 3
    -6 10 2
    -6 10 2
    -6 10 1
    -6 10 1
    -6 10 0
    -6 10 0
    -6 10 -1
    -6 10 -1
    -6 10 -2
    -6 10 -3
    -6 10 -4
    6 -9 -7
    -6 9 7
    6 -9 -6
    -6 9 6
    6 -9 -5
    -6 9 5
    -6 9 4
    -6 9 4
    -6 9 3
    -6 9 3
    -6 9 2
    -6 9 2
    -6 9 1
    -6 9 1
    -6 9 0
    -6 9 0
    -6 9 -1
    -6 9 -1
    -6 9 -2
    -6 9 -3
    -6 9 -4
    -6 9 -5
    6 -8 -8
    -6 8 8
    6 -8 -7
    -6 8 7
    6 -8 -6
    -6 8 6
    6 -8 -5
    -6 8 5
    -6 8 4
    -6 8 3
    -6 8 3
    -6 8 2
    -6 8 2
    -6 8 1
    -6 8 1
    -6 8 0
    -6 8 0
    -6 8 -1
    -6 8 -1
    -6 8 -2
    -6 8 -3
    -6 8 -4
    -6 8 -5
    -6 8 -6
    6 -7 -9
    -6 7 9
    6 -7 -8
    -6 7 8
    6 -7 -7
    -6 7 7
    6 -7 -6
    -6 7 6
    6 -7 -5
    -6 7 5
    -6 7 4
    -6 7 4
    -6 7 3
    -6 7 3
    -6 7 2
    -6 7 2
    -6 7 1
    -6 7 1
    -6 7 0
    -6 7 0
    -6 7 -1
    -6 7 -1
    -6 7 -2
    -6 7 -3
    -6 7 -4
    -6 7 -5
    -6 7 -6
    -6 7 -7
    6 -6 -10
    -6 6 10
    6 -6 -9
    -6 6 9
    6 -6 -8
    -6 6 8
    6 -6 -7
    -6 6 7
    6 -6 -6
    -6 6 6
    6 -6 -5
    -6 6 5
    -6 6 4
    -6 6 4
    -6 6 3
    -6 6 3
    -6 6 2
    -6 6 2
    -6 6 1
    -6 6 1
    -6 6 0
    -6 6 0
    -6 6 -1
    -6 6 -1
    -6 6 -2
    -6 6 -3
    -6 6 -4
    -6 6 -5
    -6 6 -6
    -6 6 -7
    6 -5 -10
    -6 5 10
    6 -5 -9
    -6 5 9
    6 -5 -8
    -6 5 8
    6 -5 -7
    -6 5 7
    6 -5 -6
    -6 5 6
    6 -5 -5
    -6 5 5
    -6 5 4
    -6 5 4
    -6 5 3
    -6 5 3
    -6 5 2
    -6 5 1
    -6 5 1
    -6 5 0
    -6 5 0
    -6 5 -1
    -6 5 -1
    -6 5 -2
    -6 5 -3
    -6 5 -4
    -6 5 -5
    -6 5 -6
    -6 5 -7
    -6 5 -8
    6 -4 -11
    -6 4 11
    6 -4 -10
    -6 4 10
    6 -4 -9
    -6 4 9
    6 -4 -8
    -6 4 8
    6 -4 -7
    -6 4 7
    6 -4 -6
    -6 4 6
    6 -4 -5
    -6 4 5
    -6 4 4
    -6 4 4
    -6 4 3
    -6 4 3
    -6 4 2
    -6 4 2
    -6 4 1
    -6 4 1
    -6 4 0
    -6 4 0
    -6 4 -1
    -6 4 -1
    -6 4 -2
    -6 4 -3
    -6 4 -4
    -6 4 -5
    -6 4 -6
    -6 4 -7
    -6 4 -8
    6 -3 -11
    -6 3 11
    6 -3 -10
    -6 3 10
    6 -3 -9
    -6 3 9
    6 -3 -8
    -6 3 8
    6 -3 -7
    -6 3 7
    -6 3 7
    6 -3 -6
    -6 3 6
    -6 3 6
    6 -3 -5
    -6 3 5
    -6 3 4
    -6 3 4
    -6 3 4
    -6 3 3
    -6 3 3
    -6 3 2
    -6 3 2
    -6 3 1
    -6 3 1
    -6 3 0
    -6 3 0
    -6 3 -1
    -6 3 -1
    -6 3 -2
    -6 3 -3
    -6 3 -4
    -6 3 -5
    -6 3 -6
    -6 3 -7
    -6 3 -8
    6 -2 -12
    -6 2 12
    6 -2 -11
    -6 2 11
    6 -2 -10
    -6 2 10
    -6 2 10
    6 -2 -9
    -6 2 9
    -6 2 9
    6 -2 -8
    -6 2 8
    -6 2 8
    6 -2 -7
    -6 2 7
    -6 2 7
    6 -2 -6
    -6 2 6
    -6 2 6
    6 -2 -5
    -6 2 5
    -6 2 5
    6 -2 -4
    -6 2 4
    -6 2 4
    -6 2 3
    -6 2 3
    -6 2 3
    -6 2 2
    -6 2 2
    -6 2 1
    -6 2 1
    -6 2 0
    -6 2 0
    -6 2 -1
    6 -2 1
    -6 2 -2
    -6 2 -3
    -6 2 -4
    -6 2 -5
    -6 2 -6
    -6 2 -7
    -6 2 -8
    6 -1 -12
    -6 1 12
    6 -1 -11
    -6 1 11
    -6 1 11
    6 -1 -10
    -6 1 10
    -6 1 10
    6 -1 -9
    -6 1 9
    -6 1 9
    6 -1 -8
    -6 1 8
    -6 1 8
    6 -1 -7
    -6 1 7
    -6 1 7
    6 -1 -6
    -6 1 6
    -6 1 6
    6 -1 -5
    -6 1 5
    -6 1 5
    6 -1 -4
    -6 1 4
    -6 1 4
    -6 1 3
    -6 1 3
    -6 1 3
    -6 1 2
    -6 1 2
    -6 1 2
    -6 1 1
    -6 1 1
    -6 1 0
    -6 1 -1
    -6 1 -2
    -6 1 -3
    -6 1 -4
    -6 1 -5
    -6 1 -6
    -6 1 -7
    -6 1 -8
    6 0 -12
    -6 0 12
    -6 0 12
    6 0 -11
    -6 0 11
    -6 0 11
    6 0 -10
    -6 0 10
    -6 0 10
    6 0 -9
    -6 0 9
    -6 0 9
    6 0 -8
    -6 0 8
    -6 0 8
    6 0 -7
    -6 0 7
    -6 0 7
    6 0 -6
    -6 0 6
    -6 0 6
    6 0 -5
    -6 0 5
    -6 0 5
    6 0 -4
    -6 0 4
    -6 0 4
    6 0 -3
    -6 0 3
    -6 0 3
    -6 0 2
    -6 0 2
    -6 0 2
    -6 0 1
    -6 0 0
    -6 0 -1
    6 0 1
    -6 0 -2
    6 0 2
    -6 0 -3
    -6 0 -4
    -6 0 -5
    -6 0 -6
    -6 0 -7
    -6 0 -8
    6 1 -12
    -6 -1 12
    -6 -1 12
    6 1 -11
    -6 -1 11
    -6 -1 11
    6 1 -10
    -6 -1 10
    -6 -1 10
    6 1 -9
    -6 -1 9
    -6 -1 9
    6 1 -8
    -6 -1 8
    -6 -1 8
    6 1 -7
    -6 -1 7
    -6 -1 7
    6 1 -6
    -6 -1 6
    -6 -1 6
    6 1 -5
    -6 -1 5
    -6 -1 5
    6 1 -4
    -6 -1 4
    -6 -1 4
    6 1 -3
    -6 -1 3
    6 1 -2
    -6 -1 2
    -6 -1 1
    -6 -1 1
    -6 -1 -1
    6 1 1
    -6 -1 -2
    6 1 2
    -6 -1 -3
    -6 -1 -4
    -6 -1 -5
    -6 -1 -6
    -6 -1 -7
    6 2 -12
    -6 -2 12
    -6 -2 12
    6 2 -11
    -6 -2 11
    -6 -2 11
    6 2 -10
    -6 -2 10
    -6 -2 10
    6 2 -9
    -6 -2 9
    -6 -2 9
    6 2 -8
    -6 -2 8
    -6 -2 8
    6 2 -7
    -6 -2 7
    -6 -2 7
    6 2 -6
    -6 -2 6
    6 2 -5
    -6 -2 5
    6 2 -4
    -6 -2 4
    6 2 -3
    -6 -2 3
    6 2 -2
    -6 -2 2
    6 2 -1
    -6 -2 1
    -6 -2 -1
    6 2 1
    -6 -2 -2
    6 2 2
    -6 -2 -3
    -6 -2 -4
    6 3 -11
    -6 -3 11
    6 3 -10
    -6 -3 10
    6 3 -9
    -6 -3 9
    6 3 -8
    -6 -3 8
    6 3 -7
    -6 -3 7
    6 3 -6
    -6 -3 6
    6 3 -5
    -6 -3 5
    6 3 -4
    -6 -3 4
    6 3 -3
    -6 -3 3
    -6 -3 2
    -6 -3 1
    6 3 0
    6 3 1
    6 3 2
    6 3 3
    6 4 -11
    -6 -4 11
    6 4 -10
    -6 -4 10
    6 4 -9
    -6 -4 9
    6 4 -8
    -6 -4 8
    6 4 -7
    -6 -4 7
    6 4 -6
    -6 -4 6
    6 4 -5
    -6 -4 5
    -6 -4 4
    -6 -4 3
    -6 -4 2
    6 4 -1
    -6 -4 1
    6 4 0
    -6 -4 0
    6 4 1
    6 4 2
    6 4 3
    6 5 -10
    -6 -5 10
    -6 -5 9
    -6 -5 8
    -6 -5 7
    -6 -5 6
    -6 -5 5
    -6 -5 4
    -6 -5 3
    -6 -5 2
    6 5 -1
    -6 -5 1
    6 5 0
    -6 -5 0
    6 5 1
    6 5 2
    6 5 3
    -6 -6 10
    -6 -6 9
    -6 -6 8
    -6 -6 7
    -6 -6 6
    -6 -6 5
    -6 -6 4
    -6 -6 3
    6 6 -2
    -6 -6 2
    6 6 -1
    -6 -6 1
    6 6 0
    -6 -6 0
    6 6 1
    6 6 2
    6 6 3
    -6 -7 9
    -6 -7 8
    -6 -7 7
    -6 -7 6
    -6 -7 5
    -6 -7 4
    6 7 -3
    -6 -7 3
    6 7 -2
    -6 -7 2
    6 7 -1
    -6 -7 1
    6 7 0
    -6 -7 0
    6 7 1
    6 7 2
    6 7 3
    -6 -8 7
    -6 -8 6
    6 8 -5
    -6 -8 5
    6 8 -4
    -6 -8 4
    6 8 -3
    -6 -8 3
    6 8 -2
    -6 -8 2
    6 8 -1
    -6 -8 1
    6 8 0
    6 8 1
    6 9 -4
    -6 -9 4
    6 9 -3
    -6 -9 3
    6 9 -2
    -6 -9 2
    -7 10 4
    -7 10 4
    -7 10 3
    -7 10 3
    -7 10 2
    -7 10 2
    -7 10 1
    -7 10 1
    -7 10 0
    -7 10 -1
    -7 10 -2
    7 -9 -6
    -7 9 6
    7 -9 -5
    -7 9 5
    -7 9 4
    -7 9 4
    -7 9 3
    -7 9 3
    -7 9 2
    -7 9 2
    -7 9 1
    -7 9 1
    -7 9 0
    -7 9 0
    -7 9 -1
    -7 9 -2
    -7 9 -3
    -7 9 -4
    7 -8 -8
    -7 8 8
    7 -8 -7
    -7 8 7
    7 -8 -6
    -7 8 6
    7 -8 -5
    -7 8 5
    -7 8 4
    -7 8 4
    -7 8 3
    -7 8 3
    -7 8 2
    -7 8 2
    -7 8 1
    -7 8 1
    -7 8 0
    -7 8 0
    -7 8 -1
    -7 8 -2
    -7 8 -3
    -7 8 -4
    -7 8 -5
    7 -7 -9
    -7 7 9
    7 -7 -8
    -7 7 8
    7 -7 -7
    -7 7 7
    7 -7 -6
    7 -7 -5
    -7 7 5
    -7 7 4
    -7 7 4
    -7 7 3
    -7 7 3
    -7 7 2
    -7 7 2
    -7 7 1
    -7 7 1
    -7 7 0
    -7 7 0
    -7 7 -1
    -7 7 -2
    -7 7 -3
    -7 7 -4
    -7 7 -5
    -7 7 -6
    7 -6 -9
    -7 6 9
    7 -6 -8
    -7 6 8
    7 -6 -7
    -7 6 7
    7 -6 -6
    -7 6 6
    7 -6 -5
    -7 6 5
    -7 6 4
    -7 6 4
    -7 6 3
    -7 6 3
    -7 6 2
    -7 6 2
    -7 6 1
    -7 6 1
    -7 6 0
    -7 6 0
    -7 6 -1
    -7 6 -2
    -7 6 -3
    -7 6 -4
    -7 6 -5
    -7 6 -6
    7 -5 -10
    -7 5 10
    7 -5 -9
    -7 5 9
    7 -5 -8
    -7 5 8
    7 -5 -7
    -7 5 7
    7 -5 -6
    -7 5 6
    7 -5 -5
    -7 5 5
    -7 5 4
    -7 5 4
    -7 5 3
    -7 5 3
    -7 5 2
    -7 5 2
    -7 5 1
    -7 5 1
    -7 5 0
    -7 5 0
    -7 5 -1
    -7 5 -2
    -7 5 -3
    -7 5 -4
    -7 5 -5
    -7 5 -6
    -7 5 -7
    7 -4 -11
    -7 4 11
    7 -4 -10
    -7 4 10
    7 -4 -9
    -7 4 9
    7 -4 -8
    -7 4 8
    7 -4 -7
    -7 4 7
    7 -4 -6
    -7 4 6
    7 -4 -5
    -7 4 5
    -7 4 4
    -7 4 4
    -7 4 3
    -7 4 3
    -7 4 2
    -7 4 2
    -7 4 1
    -7 4 1
    -7 4 0
    -7 4 0
    -7 4 -1
    -7 4 -2
    -7 4 -3
    -7 4 -4
    -7 4 -5
    -7 4 -6
    -7 4 -7
    7 -3 -11
    -7 3 11
    7 -3 -10
    -7 3 10
    7 -3 -9
    -7 3 9
    7 -3 -8
    -7 3 8
    7 -3 -7
    -7 3 7
    7 -3 -6
    -7 3 6
    7 -3 -5
    -7 3 5
    -7 3 4
    -7 3 4
    -7 3 3
    -7 3 3
    -7 3 2
    -7 3 2
    -7 3 1
    -7 3 1
    -7 3 0
    -7 3 0
    -7 3 -1
    -7 3 -2
    -7 3 -3
    -7 3 -4
    -7 3 -5
    -7 3 -6
    -7 3 -7
    7 -2 -11
    -7 2 11
    7 -2 -10
    -7 2 10
    7 -2 -9
    -7 2 9
    7 -2 -8
    -7 2 8
    7 -2 -7
    -7 2 7
    -7 2 7
    7 -2 -6
    -7 2 6
    -7 2 6
    7 -2 -5
    -7 2 5
    -7 2 5
    7 -2 -4
    -7 2 4
    -7 2 4
    -7 2 3
    -7 2 3
    -7 2 2
    -7 2 2
    -7 2 1
    -7 2 1
    -7 2 0
    -7 2 -1
    -7 2 -2
    -7 2 -3
    -7 2 -4
    -7 2 -5
    -7 2 -6
    -7 2 -7
    7 -1 -11
    -7 1 11
    7 -1 -10
    -7 1 10
    -7 1 10
    7 -1 -9
    -7 1 9
    -7 1 9
    7 -1 -8
    -7 1 8
    -7 1 8
    7 -1 -7
    -7 1 7
    -7 1 7
    7 -1 -6
    -7 1 6
    -7 1 6
    7 -1 -5
    -7 1 5
    -7 1 5
    7 -1 -4
    -7 1 4
    -7 1 4
    -7 1 3
    -7 1 3
    -7 1 3
    -7 1 2
    -7 1 2
    -7 1 1
    -7 1 0
    -7 1 -1
    -7 1 -2
    -7 1 -3
    -7 1 -4
    -7 1 -5
    -7 1 -6
    -7 1 -7
    7 0 -11
    -7 0 11
    -7 0 11
    7 0 -10
    -7 0 10
    -7 0 10
    7 0 -9
    -7 0 9
    -7 0 9
    7 0 -8
    -7 0 8
    -7 0 8
    -7 0 7
    -7 0 7
    7 0 -6
    -7 0 6
    -7 0 6
    7 0 -5
    -7 0 5
    -7 0 5
    7 0 -4
    -7 0 4
    -7 0 4
    7 0 -3
    -7 0 3
    -7 0 3
    -7 0 2
    -7 0 1
    -7 0 0
    -7 0 -1
    -7 0 -2
    -7 0 -3
    -7 0 -4
    -7 0 -5
    -7 0 -6
    7 1 -11
    -7 -1 11
    -7 -1 11
    7 1 -10
    -7 -1 10
    -7 -1 10
    7 1 -9
    -7 -1 9
    -7 -1 9
    7 1 -8
    -7 -1 8
    -7 -1 8
    7 1 -7
    -7 -1 7
    -7 -1 7
    7 1 -6
    -7 -1 6
    -7 -1 6
    7 1 -5
    -7 -1 5
    -7 -1 5
    7 1 -4
    -7 -1 4
    7 1 -3
    -7 -1 3
    7 1 -2
    -7 -1 2
    -7 -1 1
    -7 -1 0
    -7 -1 -1
    7 1 1
    -7 -1 -2
    -7 -1 -3
    7 2 -11
    -7 -2 11
    -7 -2 11
    7 2 -10
    -7 -2 10
    -7 -2 10
    7 2 -9
    -7 -2 9
    -7 -2 9
    7 2 -8
    -7 -2 8
    -7 -2 8
    7 2 -7
    -7 -2 7
    7 2 -6
    -7 -2 6
    7 2 -5
    -7 -2 5
    7 2 -4
    -7 -2 4
    7 2 -3
    -7 -2 3
    7 2 -2
    -7 -2 2
    -7 -2 1
    7 2 0
    7 2 1
    7 3 -11
    -7 -3 11
    7 3 -10
    -7 -3 10
    7 3 -9
    -7 -3 9
    7 3 -8
    -7 -3 8
    7 3 -7
    -7 -3 7
    7 3 -6
    -7 -3 6
    -7 -3 5
    -7 -3 4
    -7 -3 3
    -7 -3 2
    -7 -3 1
    7 3 0
    7 3 1
    -7 -4 10
    -7 -4 9
    -7 -4 8
    -7 -4 7
    -7 -4 6
    -7 -4 5
    -7 -4 4
    -7 -4 3
    -7 -4 2
    7 4 -1
    -7 -4 1
    7 4 0
    7 4 1
    -7 -5 10
    -7 -5 9
    -7 -5 8
    -7 -5 7
    -7 -5 6
    -7 -5 5
    -7 -5 4
    -7 -5 3
    7 5 -2
    -7 -5 2
    7 5 -1
    -7 -5 1
    7 5 0
    7 5 1
    -7 -6 9
    -7 -6 8
    -7 -6 7
    -7 -6 6
    -7 -6 5
    -7 -6 4
    7 6 -3
    -7 -6 3
    7 6 -2
    -7 -6 2
    7 6 -1
    -7 -6 1
    7 6 0
    7 6 1
    -7 -7 8
    -7 -7 7
    -7 -7 6
    -7 -7 5
    7 7 -4
    -7 -7 4
    7 7 -3
    -7 -7 3
    7 7 -2
    -7 -7 2
    7 7 -1
    -7 -7 1
    7 7 0
    7 7 1
    7 8 -5
    -7 -8 5
    7 8 -4
    -7 -8 4
    7 8 -3
    -7 -8 3
    7 8 -2
    -7 -8 2
    7 8 -1
    -7 -8 1
    8 -9 -5
    -8 9 5
    -8 9 4
    -8 9 4
    -8 9 3
    -8 9 3
    -8 9 2
    -8 9 2
    -8 9 1
    -8 9 0
    -8 9 -1
    -8 9 -2
    8 -8 -7
    -8 8 7
    8 -8 -6
    -8 8 6
    -8 8 5
    -8 8 4
    -8 8 4
    -8 8 3
    -8 8 2
    -8 8 2
    -8 8 1
    -8 8 0
    -8 8 -1
    -8 8 -2
    -8 8 -3
    -8 8 -4
    8 -7 -8
    -8 7 8
    8 -7 -7
    -8 7 7
    8 -7 -6
    -8 7 6
    -8 7 4
    -8 7 4
    -8 7 3
    -8 7 3
    -8 7 2
    -8 7 2
    -8 7 1
    -8 7 0
    -8 7 -1
    -8 7 -2
    -8 7 -3
    -8 7 -4
    -8 7 -5
    8 -6 -9
    -8 6 9
    8 -6 -8
    -8 6 8
    8 -6 -7
    -8 6 7
    8 -6 -6
    -8 6 5
    -8 6 4
    -8 6 4
    -8 6 3
    -8 6 3
    -8 6 2
    -8 6 2
    -8 6 1
    -8 6 0
    -8 6 -1
    -8 6 -2
    -8 6 -3
    -8 6 -4
    -8 6 -5
    8 -5 -9
    -8 5 9
    8 -5 -8
    -8 5 8
    8 -5 -7
    -8 5 7
    8 -5 -6
    -8 5 6
    8 -5 -5
    -8 5 5
    -8 5 4
    -8 5 4
    -8 5 3
    -8 5 3
    -8 5 2
    -8 5 2
    -8 5 1
    -8 5 1
    -8 5 0
    -8 5 -1
    -8 5 -2
    -8 5 -3
    -8 5 -4
    -8 5 -5
    -8 5 -6
    8 -4 -10
    -8 4 10
    8 -4 -9
    -8 4 9
    8 -4 -8
    -8 4 8
    8 -4 -7
    -8 4 7
    8 -4 -6
    -8 4 6
    8 -4 -5
    -8 4 5
    -8 4 4
    -8 4 4
    -8 4 3
    -8 4 3
    -8 4 2
    -8 4 2
    -8 4 1
    -8 4 1
    -8 4 0
    -8 4 -1
    -8 4 -2
    -8 4 -3
    -8 4 -5
    -8 4 -6
    8 -3 -10
    -8 3 10
    8 -3 -9
    -8 3 9
    8 -3 -8
    -8 3 8
    8 -3 -7
    -8 3 7
    8 -3 -6
    -8 3 6
    8 -3 -5
    -8 3 5
    -8 3 4
    -8 3 4
    -8 3 3
    -8 3 3
    -8 3 2
    -8 3 2
    -8 3 1
    -8 3 1
    -8 3 0
    -8 3 -1
    -8 3 -2
    -8 3 -3
    -8 3 -4
    -8 3 -5
    -8 3 -6
    8 -2 -11
    -8 2 11
    8 -2 -10
    -8 2 10
    8 -2 -9
    -8 2 9
    8 -2 -8
    -8 2 8
    8 -2 -7
    -8 2 7
    8 -2 -6
    -8 2 6
    8 -2 -5
    -8 2 5
    -8 2 5
    8 -2 -4
    -8 2 4
    -8 2 4
    -8 2 3
    -8 2 3
    -8 2 2
    -8 2 2
    -8 2 1
    -8 2 1
    -8 2 0
    -8 2 -1
    -8 2 -2
    -8 2 -3
    -8 2 -4
    -8 2 -5
    -8 2 -6
    8 -1 -11
    -8 1 11
    8 -1 -10
    -8 1 10
    8 -1 -9
    -8 1 9
    8 -1 -8
    -8 1 8
    8 -1 -7
    -8 1 7
    -8 1 7
    8 -1 -6
    -8 1 6
    -8 1 6
    8 -1 -5
    -8 1 5
    -8 1 5
    8 -1 -4
    -8 1 4
    -8 1 4
    -8 1 3
    -8 1 3
    -8 1 2
    -8 1 1
    -8 1 0
    -8 1 -1
    -8 1 -2
    -8 1 -3
    -8 1 -4
    -8 1 -5
    -8 1 -6
    8 0 -11
    -8 0 11
    8 0 -10
    -8 0 10
    -8 0 10
    8 0 -9
    -8 0 9
    -8 0 9
    8 0 -8
    -8 0 8
    -8 0 8
    8 0 -7
    -8 0 7
    -8 0 7
    8 0 -6
    -8 0 6
    -8 0 6
    8 0 -5
    -8 0 5
    -8 0 5
    8 0 -4
    -8 0 4
    -8 0 4
    8 0 -3
    -8 0 3
    -8 0 2
    -8 0 1
    -8 0 0
    -8 0 -1
    -8 0 -2
    -8 0 -3
    8 1 -11
    -8 -1 11
    -8 -1 11
    8 1 -10
    -8 -1 10
    -8 -1 10
    8 1 -9
    -8 -1 9
    -8 -1 9
    8 1 -8
    -8 -1 8
    -8 -1 8
    8 1 -7
    -8 -1 7
    -8 -1 7
    8 1 -6
    -8 -1 6
    -8 -1 6
    8 1 -5
    -8 -1 5
    8 1 -4
    -8 -1 4
    8 1 -3
    -8 -1 3
    8 1 -2
    -8 -1 2
    8 2 -10
    -8 -2 10
    8 2 -9
    -8 -2 9
    8 2 -8
    -8 -2 8
    8 2 -7
    -8 -2 7
    -8 -2 6
    -8 -2 5
    -8 -2 4
    -8 -2 3
    -8 -2 2
    -8 -3 10
    -8 -3 9
    -8 -3 8
    -8 -3 7
    -8 -3 6
    -8 -3 5
    -8 -3 4
    -8 -3 3
    -8 -3 2
    8 3 -1
    8 3 0
    -8 -4 10
    -8 -4 9
    -8 -4 8
    -8 -4 7
    -8 -4 6
    -8 -4 5
    -8 -4 4
    -8 -4 3
    -8 -4 2
    8 4 -1
    8 4 0
    -8 -5 9
    -8 -5 8
    -8 -5 7
    -8 -5 6
    -8 -5 5
    -8 -5 4
    -8 -5 3
    8 5 -2
    -8 -5 2
    8 5 -1
    8 5 0
    -8 -6 7
    -8 -6 6
    -8 -6 5
    -8 -6 4
    8 6 -3
    -8 -6 3
    8 6 -2
    -8 -6 2
    8 6 -1
    8 6 0
    -8 -7 5
    8 7 -4
    -8 -7 4
    8 7 -3
    -8 -7 3
    8 7 -2
    -9 9 2
    -9 9 1
    -9 8 5
    -9 8 4
    -9 8 4
    -9 8 3
    -9 8 2
    -9 8 1
    -9 8 0
    -9 8 -1
    -9 8 -2
    9 -7 -7
    -9 7 7
    9 -7 -6
    -9 7 6
    -9 7 5
    -9 7 4
    -9 7 4
    -9 7 3
    -9 7 3
    -9 7 2
    -9 7 1
    -9 7 0
    -9 7 -1
    -9 7 -2
    -9 7 -3
    9 -6 -8
    -9 6 8
    9 -6 -7
    -9 6 7
    9 -6 -6
    -9 6 6
    -9 6 5
    -9 6 4
    -9 6 4
    -9 6 3
    -9 6 3
    -9 6 2
    -9 6 1
    -9 6 0
    -9 6 -1
    -9 6 -2
    -9 6 -3
    -9 6 -4
    9 -5 -9
    -9 5 9
    9 -5 -8
    -9 5 8
    9 -5 -7
    -9 5 7
    9 -5 -6
    -9 5 6
    9 -5 -5
    -9 5 5
    -9 5 4
    -9 5 4
    -9 5 3
    -9 5 3
    -9 5 2
    -9 5 1
    -9 5 0
    -9 5 -1
    -9 5 -2
    -9 5 -3
    -9 5 -4
    9 -4 -9
    -9 4 9
    9 -4 -8
    -9 4 8
    9 -4 -7
    -9 4 7
    9 -4 -6
    -9 4 6
    9 -4 -5
    -9 4 5
    -9 4 4
    -9 4 4
    -9 4 3
    -9 4 3
    -9 4 2
    -9 4 1
    -9 4 0
    -9 4 -1
    -9 4 -2
    -9 4 -3
    -9 4 -4
    -9 4 -5
    9 -3 -10
    -9 3 10
    9 -3 -9
    -9 3 9
    9 -3 -8
    -9 3 8
    9 -3 -7
    -9 3 7
    9 -3 -6
    -9 3 6
    9 -3 -5
    -9 3 5
    -9 3 4
    -9 3 4
    -9 3 3
    -9 3 3
    -9 3 2
    -9 3 1
    -9 3 0
    -9 3 -1
    -9 3 -2
    -9 3 -3
    -9 3 -4
    -9 3 -5
    9 -2 -10
    -9 2 10
    9 -2 -9
    -9 2 9
    9 -2 -8
    -9 2 8
    9 -2 -7
    -9 2 7
    9 -2 -6
    -9 2 6
    9 -2 -5
    -9 2 5
    9 -2 -4
    -9 2 4
    -9 2 3
    -9 2 3
    -9 2 2
    -9 2 1
    -9 2 0
    -9 2 -1
    -9 2 -2
    -9 2 -3
    -9 2 -4
    -9 2 -5
    9 -1 -10
    -9 1 10
    9 -1 -9
    9 -1 -8
    -9 1 8
    9 -1 -7
    -9 1 7
    9 -1 -6
    -9 1 6
    9 -1 -5
    -9 1 5
    -9 1 5
    9 -1 -4
    -9 1 4
    -9 1 4
    -9 1 3
    -9 1 2
    -9 1 1
    -9 1 0
    -9 1 -1
    -9 1 -2
    9 0 -10
    -9 0 10
    9 0 -9
    -9 0 9
    9 0 -8
    -9 0 8
    -9 0 8
    9 0 -7
    -9 0 7
    -9 0 7
    9 0 -6
    -9 0 6
    -9 0 6
    9 0 -5
    -9 0 5
    9 0 -4
    -9 0 4
    9 0 -3
    -9 0 2
    9 1 -10
    -9 -1 10
    -9 -1 10
    9 1 -9
    -9 -1 9
    -9 -1 9
    9 1 -8
    -9 -1 8
    -9 -1 8
    9 1 -7
    -9 -1 7
    -9 -1 6
    -9 -1 5
    -9 -1 4
    -9 -1 3
    -9 -2 9
    -9 -2 8
    -9 -2 7
    -9 -2 6
    -9 -2 5
    -9 -2 4
    -9 -2 3
    -9 -3 9
    -9 -3 8
    -9 -3 7
    -9 -3 6
    -9 -3 5
    -9 -3 4
    -9 -3 3
    -9 -4 8
    -9 -4 7
    -9 -4 6
    -9 -4 5
    -9 -4 4
    -9 -4 3
    9 4 -2
    -9 -5 7
    -9 -5 6
    -9 -5 5
    -9 -5 4
    9 5 -3
    -9 -5 3
    9 5 -2
    -9 -5 2
    9 6 -4
    9 6 -3
    -10 7 5
    -10 7 4
    -10 7 3
    -10 7 2
    -10 7 1
    -10 7 0
    10 -6 -6
    -10 6 6
    10 -6 -5
    -10 6 5
    -10 6 4
    -10 6 3
    -10 6 2
    -10 6 1
    -10 6 0
    -10 6 -1
    -10 6 -2
    10 -5 -7
    -10 5 7
    10 -5 -6
    -10 5 6
    10 -5 -5
    -10 5 5
    -10 5 4
    -10 5 3
    -10 5 2
    -10 5 1
    -10 5 0
    -10 5 -1
    -10 5 -2
    10 -4 -8
    -10 4 8
    10 -4 -7
    -10 4 7
    10 -4 -6
    -10 4 6
    10 -4 -5
    -10 4 5
    -10 4 4
    -10 4 4
    -10 4 3
    -10 4 2
    -10 4 1
    -10 4 0
    -10 4 -1
    -10 4 -2
    -10 4 -3
    10 -3 -8
    -10 3 8
    10 -3 -7
    -10 3 7
    10 -3 -6
    -10 3 6
    10 -3 -5
    -10 3 5
    -10 3 4
    -10 3 3
    -10 3 2
    -10 3 1
    -10 3 0
    -10 3 -1
    -10 3 -2
    -10 3 -3
    10 -2 -9
    -10 2 9
    10 -2 -8
    -10 2 8
    10 -2 -7
    -10 2 7
    10 -2 -6
    -10 2 6
    10 -2 -5
    -10 2 5
    10 -2 -4
    -10 2 4
    -10 2 3
    -10 2 2
    -10 2 1
    -10 2 0
    -10 2 -1
    10 -1 -9
    -10 1 9
    10 -1 -8
    -10 1 8
    10 -1 -7
    -10 1 7
    10 -1 -6
    -10 1 6
    10 -1 -5
    -10 1 5
    10 -1 -4
    10 0 -9
    -10 0 9
    10 0 -8
    -10 0 8
    -10 0 7
    -10 0 5
    -10 -1 7
    -10 -1 6
    -10 -1 5
    -10 -1 4
    -10 -2 8
    -10 -2 7
    -10 -2 6
    -10 -2 5
    -10 -2 4
    -10 -3 7
    -10 -3 6
    -10 -3 5
    -10 -3 4
    -10 -4 5
    -10 -4 4
    -10 -4 3
    11 -5 -5
    -11 5 4
    -11 5 2
    -11 5 1
    11 -4 -6
    -11 4 6
    11 -4 -5
    -11 4 4
    -11 4 3
    -11 4 2
    -11 4 1
    -11 4 0
    11 -3 -7
    -11 3 7
    11 -3 -6
    -11 3 6
    11 -3 -5
    11 -3 -4
    -11 3 3
    -11 3 2
    -11 3 1
    -11 3 0
    11 -2 -7
    -11 2 7
    11 -2 -6
    -11 2 6
    11 -2 -5
    11 -2 -4
    -11 2 3
    -11 1 7
    -11 -1 5
_diffrn_reflns_number     5012
_diffrn_reflns_av_R_equivalents     0.0220
_diffrn_reflns_av_unetI/netI     0.0340
_diffrn_reflns_theta_min     2.957
_diffrn_reflns_theta_max     24.998
_diffrn_reflns_theta_full     24.998
_diffrn_measured_fraction_theta_max     0.963
_diffrn_measured_fraction_theta_full     0.963
_diffrn_reflns_limit_h_min     -10
_diffrn_reflns_limit_h_max     10
_diffrn_reflns_limit_k_min     -10
_diffrn_reflns_limit_k_max     10
_diffrn_reflns_limit_l_min     -11
_diffrn_reflns_limit_l_max     11
_refine_special_details     ?
_reflns_number_total     2619
_reflns_number_gt     2245
_reflns_threshold_expression     'I > 2\s(I)'
_refine_ls_structure_factor_coef     Fsqd
_refine_ls_matrix_type     full
_refine_ls_R_factor_all     0.0432
_refine_ls_R_factor_gt     0.0350
_refine_ls_wR_factor_gt     0.0793
_refine_ls_wR_factor_ref     0.0839
_refine_ls_goodness_of_fit_ref     1.039
_refine_ls_restrained_S_all     1.039
_refine_ls_number_reflns     2619
_refine_ls_number_parameters     244
_refine_ls_number_restraints     0
_refine_ls_hydrogen_treatment     constr
_refine_ls_weighting_scheme     calc
_refine_ls_weighting_details
              'w=1/[\s^2^(Fo^2^)+(0.0350P)^2^+1.7231P] where P=(Fo^2^+2Fc^2^)/3'
_atom_sites_solution_hydrogens     mixed
_atom_sites_solution_primary     direct
_atom_sites_solution_secondary     ?
_refine_ls_shift/su_max     0.000
_refine_ls_shift/su_mean     0.000
_refine_diff_density_max     0.798
_refine_diff_density_min     -0.413
_refine_ls_extinction_method     none
_refine_ls_extinction_coef     .
loop_
    _atom_type_symbol
    _atom_type_description
    _atom_type_scat_dispersion_real
    _atom_type_scat_dispersion_imag
    _atom_type_scat_source
    'C' 'C' 0.0033 0.0016
                         'International Tables Vol C Tables 4.2.6.8 and 6.1.1.4'
    'H' 'H' 0.0000 0.0000
                         'International Tables Vol C Tables 4.2.6.8 and 6.1.1.4'
    'Co' 'Co' 0.3494 0.9721
                         'International Tables Vol C Tables 4.2.6.8 and 6.1.1.4'
    'N' 'N' 0.0061 0.0033
                         'International Tables Vol C Tables 4.2.6.8 and 6.1.1.4'
    'O' 'O' 0.0106 0.0060
                         'International Tables Vol C Tables 4.2.6.8 and 6.1.1.4'
_computing_data_collection
;
CrystalClear (Rigaku, 2008)
;
_computing_cell_refinement
;
CrystalClear (Rigaku, 2008)
;
_computing_data_reduction
;
CrystalClear (Rigaku, 2008)
;
_computing_structure_solution
;
SHELXS  (Sheldrick, 2008)
;
_computing_structure_refinement
;
SHELXL  (Sheldrick, 2015)
;
_computing_molecular_graphics
;
<i>OLEX2</i> (Dolomanov <i>et al.</i>,  2009)
;
_computing_publication_material
;
publCIF (Westrip, 2010)
;
loop_
    _atom_site_type_symbol
    _atom_site_label
    _atom_site_fract_x
    _atom_site_fract_y
    _atom_site_fract_z
    _atom_site_U_iso_or_equiv
    _atom_site_adp_type
    _atom_site_calc_flag
    _atom_site_occupancy
    _atom_site_disorder_assembly
    _atom_site_disorder_group
    Co Co1 0.29415(6) 0.45959(5) 0.48240(5) 0.01675(15) Uani d 1 . .
    O O5 0.0863(3) 0.3198(3) 0.4645(3) 0.0269(6) Uani d 1 . .
    C C1 0.2786(4) 0.7012(4) 0.3125(4) 0.0166(8) Uani d 1 . .
    O O7 0.4739(3) 0.3593(3) 0.4646(3) 0.0194(6) Uani d 1 . .
    C C2 0.2925(4) 0.6185(4) 0.1820(4) 0.0163(8) Uani d 1 . .
    Co Co2 -0.25268(6) 0.14862(5) 0.47212(5) 0.01611(15) Uani d 1 . .
    O O2 0.3336(3) 0.8376(3) 0.3404(3) 0.0213(6) Uani d 1 . .
    C C3 0.3371(5) 0.7042(4) 0.0822(4) 0.0209(8) Uani d 1 . .
    H H3 0.362867 0.806555 0.103109 0.025 Uiso calc 1 . .
    C C4 0.3438(5) 0.6402(4) -0.0464(4) 0.0208(8) Uani d 1 . .
    H H4 0.376198 0.698823 -0.110146 0.025 Uiso calc 1 . .
    C C5 0.3021(4) 0.4882(4) -0.0798(4) 0.0170(8) Uani d 1 . .
    C C6 0.2603(4) 0.4025(4) 0.0199(4) 0.0185(8) Uani d 1 . .
    H H6 0.232662 0.300415 -0.002608 0.022 Uiso calc 1 . .
    O O9 -0.3388(3) -0.0735(3) 0.4106(3) 0.0273(6) Uani d 1 . .
    H H9A -0.294396 -0.105535 0.348644 0.041 Uiso d 1 . .
    H H9B -0.438376 -0.087425 0.364194 0.041 Uiso d 1 . .
    C C7 0.2586(4) 0.4641(4) 0.1514(4) 0.0166(8) Uani d 1 . .
    C C8 0.2993(4) 0.4154(4) -0.2221(4) 0.0203(8) Uani d 1 . .
    O O8 0.5342(3) 0.1757(3) 0.3424(3) 0.0214(6) Uani d 1 . .
    C C9 0.0396(4) 0.3315(4) 0.2165(4) 0.0203(8) Uani d 1 . .
    H H9C -0.000542 0.253614 0.137501 0.024 Uiso calc 1 . .
    H H9D -0.004209 0.417680 0.188115 0.024 Uiso calc 1 . .
    C C10 -0.0098(4) 0.2809(4) 0.3444(4) 0.0194(8) Uani d 1 . .
    O O4 0.3328(3) 0.5005(3) -0.3085(3) 0.0283(7) Uani d 1 . .
    C C13 0.2808(4) 0.2309(4) 0.2585(4) 0.0195(8) Uani d 1 . .
    H H13A 0.285691 0.196842 0.164707 0.023 Uiso calc 1 . .
    H H13B 0.212473 0.154326 0.287781 0.023 Uiso calc 1 . .
    C C12 0.4434(4) 0.2572(4) 0.3616(4) 0.0177(8) Uani d 1 . .
    O O3 0.2624(4) 0.2777(3) -0.2452(3) 0.0328(7) Uani d 1 . .
    O O6 -0.1453(3) 0.2040(3) 0.3200(3) 0.0242(6) Uani d 1 . .
    O O1 0.2057(3) 0.6374(3) 0.3941(3) 0.0194(6) Uani d 1 . .
    O O10 -0.0424(3) 0.0957(3) 0.6003(3) 0.0286(6) Uani d 1 . .
    H H10A -0.052816 0.076051 0.685363 0.043 Uiso d 1 . .
    H H10B 0.017174 0.187022 0.599944 0.043 Uiso d 1 . .
    N N1 0.2142(3) 0.3688(3) 0.2523(3) 0.0153(6) Uani d 1 . .
    O O11 0.3252(12) 0.0275(10) 0.9277(10) 0.069(2) Uiso d 0.5 . .
    O O12 -0.0171(11) 0.0705(10) 0.8922(10) 0.074(2) Uiso d 0.5 . .
    O O13 0.2365(15) 0.0205(11) 0.9190(11) 0.047(3) Uiso d 0.35 . .
    O O14 0.100(3) 0.029(3) 0.899(3) 0.104(7) Uiso d 0.25 . .
loop_
    _atom_site_aniso_label
    _atom_site_aniso_U_11
    _atom_site_aniso_U_22
    _atom_site_aniso_U_33
    _atom_site_aniso_U_12
    _atom_site_aniso_U_13
    _atom_site_aniso_U_23
    Co1 0.0195(3) 0.0195(3) 0.0122(3) 0.0038(2) 0.0062(2) 0.00157(19)
    O5 0.0250(16) 0.0349(16) 0.0172(14) -0.0055(13) 0.0071(12) 0.0012(12)
    C1 0.0154(19) 0.0204(19) 0.0136(18) 0.0037(15) 0.0040(15) 0.0008(14)
    O7 0.0190(14) 0.0198(13) 0.0172(13) 0.0035(11) 0.0026(11) -0.0023(10)
    C2 0.016(2) 0.0189(18) 0.0141(18) 0.0026(15) 0.0051(15) 0.0004(14)
    Co2 0.0175(3) 0.0160(3) 0.0165(3) 0.0032(2) 0.0082(2) 0.00012(19)
    O2 0.0288(16) 0.0168(13) 0.0201(14) 0.0024(12) 0.0116(12) -0.0006(10)
    C3 0.027(2) 0.0183(18) 0.0181(19) 0.0059(16) 0.0073(16) 0.0019(15)
    C4 0.024(2) 0.025(2) 0.0160(19) 0.0061(17) 0.0090(16) 0.0060(15)
    C5 0.0161(19) 0.0233(19) 0.0116(17) 0.0038(16) 0.0043(14) 0.0008(14)
    C6 0.023(2) 0.0162(17) 0.0161(18) 0.0024(15) 0.0063(15) 0.0007(14)
    O9 0.0234(16) 0.0212(14) 0.0379(17) 0.0016(12) 0.0137(13) -0.0051(12)
    C7 0.016(2) 0.0223(19) 0.0122(18) 0.0034(16) 0.0061(15) 0.0028(14)
    C8 0.021(2) 0.028(2) 0.0118(18) 0.0054(17) 0.0047(15) -0.0001(15)
    O8 0.0198(14) 0.0211(13) 0.0235(14) 0.0074(12) 0.0054(11) -0.0018(11)
    C9 0.014(2) 0.029(2) 0.0182(19) 0.0028(16) 0.0050(15) 0.0048(16)
    C10 0.016(2) 0.0204(19) 0.023(2) 0.0044(16) 0.0073(16) 0.0028(15)
    O4 0.0367(18) 0.0335(16) 0.0126(13) -0.0052(13) 0.0117(12) -0.0010(11)
    C13 0.023(2) 0.0166(18) 0.0173(19) 0.0030(16) 0.0046(16) 0.0001(14)
    C12 0.021(2) 0.0157(18) 0.0188(19) 0.0019(16) 0.0095(16) 0.0052(15)
    O3 0.055(2) 0.0272(16) 0.0197(15) 0.0098(14) 0.0167(14) -0.0012(12)
    O6 0.0177(15) 0.0345(15) 0.0207(14) 0.0010(12) 0.0085(11) 0.0043(12)
    O1 0.0217(14) 0.0209(13) 0.0174(13) 0.0021(11) 0.0107(11) -0.0001(10)
    O10 0.0263(16) 0.0333(16) 0.0275(15) 0.0067(13) 0.0076(12) 0.0101(12)
    N1 0.0157(16) 0.0177(15) 0.0141(15) 0.0030(13) 0.0063(12) 0.0037(12)
_geom_special_details
;
 All esds (except the esd in the dihedral angle between two l.s. planes)
 are estimated using the full covariance matrix.  The cell esds are taken
 into account individually in the estimation of esds in distances, angles
 and torsion angles; correlations between esds in cell parameters are only
 used when they are defined by crystal symmetry.  An approximate (isotropic)
 treatment of cell esds is used for estimating esds involving l.s. planes.
;
loop_
    _geom_bond_atom_site_label_1
    _geom_bond_atom_site_label_2
    _geom_bond_site_symmetry_2
    _geom_bond_distance
    _geom_bond_publ_flag
    Co1 O5 . 2.049(3) y
    Co1 O7 . 2.033(3) y
    Co1 O7 2_666 2.362(3) y
    Co1 O4 1_556 1.992(3) y
    Co1 O1 . 2.083(3) y
    Co1 N1 . 2.241(3) y
    O5 C10 . 1.252(5) ?
    C1 C2 . 1.495(5) ?
    C1 O2 . 1.258(4) ?
    C1 O1 . 1.281(4) ?
    O7 C12 . 1.276(4) ?
    C2 C3 . 1.401(5) ?
    C2 C7 . 1.403(5) ?
    Co2 O2 2_566 2.161(2) y
    Co2 O9 . 2.057(3) y
    Co2 O8 1_455 2.065(3) y
    Co2 O6 . 2.038(3) y
    Co2 O1 2_566 2.212(2) y
    Co2 O10 . 2.126(3) y
    C3 H3 . 0.9300 ?
    C3 C4 . 1.381(5) ?
    C4 H4 . 0.9300 ?
    C4 C5 . 1.384(5) ?
    C5 C6 . 1.391(5) ?
    C5 C8 . 1.504(5) ?
    C6 H6 . 0.9300 ?
    C6 C7 . 1.383(5) ?
    O9 H9A . 0.8744 ?
    O9 H9B . 0.8742 ?
    C7 N1 . 1.461(4) ?
    C8 O4 . 1.258(5) ?
    C8 O3 . 1.249(5) ?
    O8 C12 . 1.240(4) ?
    C9 H9C . 0.9700 ?
    C9 H9D . 0.9700 ?
    C9 C10 . 1.521(5) ?
    C9 N1 . 1.491(5) ?
    C10 O6 . 1.259(5) ?
    C13 H13A . 0.9700 ?
    C13 H13B . 0.9700 ?
    C13 C12 . 1.512(5) ?
    C13 N1 . 1.492(5) ?
    O10 H10A . 0.8942 ?
    O10 H10B . 0.9225 ?
    O11 O13 . 0.771(12) ?
    O12 O14 . 1.17(3) ?
    O13 O14 . 1.21(3) ?
loop_
    _geom_angle_atom_site_label_1
    _geom_angle_atom_site_label_2
    _geom_angle_atom_site_label_3
    _geom_angle_site_symmetry_1
    _geom_angle_site_symmetry_3
    _geom_angle
    _geom_angle_publ_flag
    O5 Co1 O7 . 2_666 170.67(10) ?
    O5 Co1 O1 . . 99.02(11) ?
    O5 Co1 N1 . . 76.91(11) ?
    O7 Co1 O5 . . 115.34(11) ?
    O7 Co1 O7 . 2_666 71.31(11) ?
    O7 Co1 O1 . . 133.46(10) ?
    O7 Co1 N1 . . 78.36(10) ?
    O4 Co1 O5 1_556 . 91.10(11) ?
    O4 Co1 O7 1_556 2_666 80.73(10) ?
    O4 Co1 O7 1_556 . 103.42(11) ?
    O4 Co1 O1 1_556 . 106.43(11) ?
    O4 Co1 N1 1_556 . 167.23(11) ?
    O1 Co1 O7 . 2_666 79.19(9) ?
    O1 Co1 N1 . . 80.14(10) ?
    N1 Co1 O7 . 2_666 111.56(10) ?
    C10 O5 Co1 . . 119.4(2) ?
    O2 C1 C2 . . 119.7(3) ?
    O2 C1 O1 . . 118.9(3) ?
    O1 C1 C2 . . 121.4(3) ?
    Co1 O7 Co1 . 2_666 108.69(10) ?
    C12 O7 Co1 . 2_666 120.4(2) ?
    C12 O7 Co1 . . 116.8(2) ?
    C3 C2 C1 . . 116.4(3) ?
    C3 C2 C7 . . 118.8(3) ?
    C7 C2 C1 . . 124.8(3) ?
    O2 Co2 O1 2_566 2_566 59.97(9) ?
    O9 Co2 O2 . 2_566 96.68(10) ?
    O9 Co2 O8 . 1_455 84.76(11) ?
    O9 Co2 O1 . 2_566 156.66(10) ?
    O9 Co2 O10 . . 89.06(11) ?
    O8 Co2 O2 1_455 2_566 92.24(10) ?
    O8 Co2 O1 1_455 2_566 95.29(10) ?
    O8 Co2 O10 1_455 . 173.82(11) ?
    O6 Co2 O2 . 2_566 161.71(11) ?
    O6 Co2 O9 . . 101.55(11) ?
    O6 Co2 O8 . 1_455 90.90(11) ?
    O6 Co2 O1 . 2_566 101.79(10) ?
    O6 Co2 O10 . . 90.63(11) ?
    O10 Co2 O2 . 2_566 88.17(11) ?
    O10 Co2 O1 . 2_566 90.26(10) ?
    C1 O2 Co2 . 2_566 92.0(2) ?
    C2 C3 H3 . . 119.3 ?
    C4 C3 C2 . . 121.5(3) ?
    C4 C3 H3 . . 119.3 ?
    C3 C4 H4 . . 120.2 ?
    C3 C4 C5 . . 119.7(3) ?
    C5 C4 H4 . . 120.2 ?
    C4 C5 C6 . . 119.0(3) ?
    C4 C5 C8 . . 121.1(3) ?
    C6 C5 C8 . . 119.9(3) ?
    C5 C6 H6 . . 118.9 ?
    C7 C6 C5 . . 122.2(3) ?
    C7 C6 H6 . . 118.9 ?
    Co2 O9 H9A . . 109.7 ?
    Co2 O9 H9B . . 109.8 ?
    H9A O9 H9B . . 104.3 ?
    C2 C7 N1 . . 121.3(3) ?
    C6 C7 C2 . . 118.7(3) ?
    C6 C7 N1 . . 119.9(3) ?
    O4 C8 C5 . . 116.2(3) ?
    O3 C8 C5 . . 118.0(3) ?
    O3 C8 O4 . . 125.8(3) ?
    C12 O8 Co2 . 1_655 130.6(2) ?
    H9C C9 H9D . . 108.2 ?
    C10 C9 H9C . . 109.6 ?
    C10 C9 H9D . . 109.6 ?
    N1 C9 H9C . . 109.6 ?
    N1 C9 H9D . . 109.6 ?
    N1 C9 C10 . . 110.1(3) ?
    O5 C10 C9 . . 117.6(3) ?
    O5 C10 O6 . . 125.6(3) ?
    O6 C10 C9 . . 116.8(3) ?
    C8 O4 Co1 . 1_554 129.3(2) ?
    H13A C13 H13B . . 108.0 ?
    C12 C13 H13A . . 109.4 ?
    C12 C13 H13B . . 109.4 ?
    N1 C13 H13A . . 109.4 ?
    N1 C13 H13B . . 109.4 ?
    N1 C13 C12 . . 111.1(3) ?
    O7 C12 C13 . . 116.7(3) ?
    O8 C12 O7 . . 125.3(3) ?
    O8 C12 C13 . . 117.9(3) ?
    C10 O6 Co2 . . 124.7(2) ?
    Co1 O1 Co2 . 2_566 119.35(12) ?
    C1 O1 Co1 . . 115.4(2) ?
    C1 O1 Co2 . 2_566 89.1(2) ?
    Co2 O10 H10A . . 110.5 ?
    Co2 O10 H10B . . 93.8 ?
    H10A O10 H10B . . 114.8 ?
    C7 N1 Co1 . . 117.5(2) ?
    C7 N1 C9 . . 109.1(3) ?
    C7 N1 C13 . . 113.8(3) ?
    C9 N1 Co1 . . 105.0(2) ?
    C9 N1 C13 . . 110.2(3) ?
    C13 N1 Co1 . . 100.6(2) ?
    O11 O13 O14 . . 171(2) ?
    O12 O14 O13 . . 164(2) ?
loop_
    _geom_torsion_atom_site_label_1
    _geom_torsion_atom_site_label_2
    _geom_torsion_atom_site_label_3
    _geom_torsion_atom_site_label_4
    _geom_torsion_site_symmetry_1
    _geom_torsion_site_symmetry_2
    _geom_torsion_site_symmetry_3
    _geom_torsion_site_symmetry_4
    _geom_torsion
    _geom_torsion_publ_flag
    Co1 O5 C10 C9 . . . . 4.5(4) ?
    Co1 O5 C10 O6 . . . . -174.9(3) ?
    Co1 O7 C12 O8 2_666 . . . 51.6(4) ?
    Co1 O7 C12 O8 . . . . -173.0(3) ?
    Co1 O7 C12 C13 . . . . 4.5(4) ?
    Co1 O7 C12 C13 2_666 . . . -130.8(3) ?
    O5 C10 O6 Co2 . . . . 9.2(5) ?
    C1 C2 C3 C4 . . . . -175.7(3) ?
    C1 C2 C7 C6 . . . . 173.2(3) ?
    C1 C2 C7 N1 . . . . -3.7(6) ?
    C2 C1 O2 Co2 . . . 2_566 178.1(3) ?
    C2 C1 O1 Co1 . . . . 59.6(4) ?
    C2 C1 O1 Co2 . . . 2_566 -178.0(3) ?
    C2 C3 C4 C5 . . . . 1.6(6) ?
    C2 C7 N1 Co1 . . . . -24.7(4) ?
    C2 C7 N1 C9 . . . . 94.7(4) ?
    C2 C7 N1 C13 . . . . -141.8(3) ?
    Co2 O8 C12 O7 1_655 . . . 9.3(5) ?
    Co2 O8 C12 C13 1_655 . . . -168.3(2) ?
    O2 C1 C2 C3 . . . . -13.0(5) ?
    O2 C1 C2 C7 . . . . 169.5(3) ?
    O2 C1 O1 Co1 . . . . -123.4(3) ?
    O2 C1 O1 Co2 . . . 2_566 -1.0(3) ?
    C3 C2 C7 C6 . . . . -4.3(5) ?
    C3 C2 C7 N1 . . . . 178.9(3) ?
    C3 C4 C5 C6 . . . . -2.6(6) ?
    C3 C4 C5 C8 . . . . 176.6(3) ?
    C4 C5 C6 C7 . . . . 0.2(6) ?
    C4 C5 C8 O4 . . . . -1.8(5) ?
    C4 C5 C8 O3 . . . . 179.1(4) ?
    C5 C6 C7 C2 . . . . 3.3(6) ?
    C5 C6 C7 N1 . . . . -179.8(3) ?
    C5 C8 O4 Co1 . . . 1_554 -163.4(2) ?
    C6 C5 C8 O4 . . . . 177.4(4) ?
    C6 C5 C8 O3 . . . . -1.7(5) ?
    C6 C7 N1 Co1 . . . . 158.5(3) ?
    C6 C7 N1 C9 . . . . -82.2(4) ?
    C6 C7 N1 C13 . . . . 41.4(5) ?
    C7 C2 C3 C4 . . . . 1.9(6) ?
    C8 C5 C6 C7 . . . . -179.0(3) ?
    C9 C10 O6 Co2 . . . . -170.2(2) ?
    C10 C9 N1 Co1 . . . . -33.2(3) ?
    C10 C9 N1 C7 . . . . -160.1(3) ?
    C10 C9 N1 C13 . . . . 74.3(4) ?
    C12 C13 N1 Co1 . . . . -40.3(3) ?
    C12 C13 N1 C7 . . . . 86.3(4) ?
    C12 C13 N1 C9 . . . . -150.7(3) ?
    O3 C8 O4 Co1 . . . 1_554 15.5(6) ?
    O1 C1 C2 C3 . . . . 164.0(3) ?
    O1 C1 C2 C7 . . . . -13.6(6) ?
    O1 C1 O2 Co2 . . . 2_566 1.1(3) ?
    N1 C9 C10 O5 . . . . 22.0(5) ?
    N1 C9 C10 O6 . . . . -158.6(3) ?
    N1 C13 C12 O7 . . . . 27.9(4) ?
    N1 C13 C12 O8 . . . . -154.3(3) ?
loop_
    _geom_hbond_atom_site_label_D
    _geom_hbond_atom_site_label_H
    _geom_hbond_atom_site_label_A
    _geom_hbond_site_symmetry_A
    _geom_hbond_distance_DH
    _geom_hbond_distance_HA
    _geom_hbond_distance_DA
    _geom_hbond_angle_DHA
    _geom_hbond_publ_flag
    O9 H9A O3 2 0.87 1.93 2.701(4) 145.7 yes
    O9 H9B O2 1_445 0.87 2.00 2.809(4) 153.2 yes
    O10 H10A O12 . 0.89 1.98 2.849(10) 163.7 yes
    O10 H10B O5 . 0.92 2.02 2.798(4) 140.9 yes
_shelx_space_group_comment
;
The symmetry employed for this shelxl refinement is uniquely defined
by the following loop, which should always be used as a source of
symmetry information in preference to the above space-group names.
They are only intended as comments.
;
_shelx_estimated_absorpt_T_min     ?
_shelx_estimated_absorpt_T_max     ?
_iucr_refine_instructions_details
;
TITL a in P-1 P-1
    a.res
    created by SHELXL-2018/3 at 17:01:45 on 29-Jul-2021
REM TRMX 1.000 0.000 0.000 0.000 1.000 0.000 0.000 0.000 1.000 aP 1
REM SPGR P-1
REM a in P-1 P-1
REM 101 parameters refined using 0 restraints
REM Highest difference peak 5.326, deepest hole -2.203, 1-sigma level 0.485
REM 109 parameters refined using 0 restraints
REM Highest difference peak 2.305, deepest hole -2.391, 1-sigma level 0.365
REM 244 parameters refined using 12 restraints
REM Highest difference peak 1.342, deepest hole -0.683, 1-sigma level 0.106
REM Highest difference peak 1.341, deepest hole -0.683, 1-sigma level 0.106
REM 248 parameters refined using 12 restraints
REM Highest difference peak 1.301, deepest hole -0.691, 1-sigma level 0.101
REM 242 parameters refined using 12 restraints
REM Highest difference peak 0.860, deepest hole -0.593, 1-sigma level 0.091
REM Highest difference peak 0.859, deepest hole -0.593, 1-sigma level 0.091
CELL 0.71073 9.0064 9.234 9.8426 93.859 105.571 99.483
ZERR 2 0.0009 0.0008 0.0009 0.003 0.004 0.005
LATT 1
SFAC C H Co N O
UNIT 24 28.4 4 2 23.2
EQIV $1 -1+X,-1+Y,+Z
EQIV $2 -X,-Y,-Z
L.S. 20
PLAN  20
TEMP 20
CONF
HTAB O9 O2_$1
HTAB O9 O3_$2
HTAB O10 O5
HTAB O10 O12
GRID
BOND $H
MORE -1
fmap 2
ACTA
MERG 2
OMIT -2 50
OMIT -3 2 3
OMIT 0 1 0
OMIT 3 1 0
OMIT 0 0 1
OMIT 1 0 0
OMIT -1 0 1
OMIT -3 -1 1
OMIT 3 -3 4
OMIT 4 -1 1
OMIT 0 -3 2
OMIT 0 0 3
OMIT 1 0 4
OMIT 2 6 0
REM <olex2.extras>
REM <HklSrc "%.\\a.hkl">
REM </olex2.extras>
WGHT    0.035000    1.723100
FVAR       0.54727
CO1   3    0.294155    0.459586    0.482401    11.00000    0.01947    0.01950 =
         0.01224    0.00157    0.00616    0.00380
O5    5    0.086324    0.319793    0.464457    11.00000    0.02498    0.03494 =
         0.01725    0.00125    0.00706   -0.00555
C1    1    0.278579    0.701236    0.312541    11.00000    0.01544    0.02044 =
         0.01363    0.00080    0.00395    0.00373
O7    5    0.473889    0.359311    0.464642    11.00000    0.01904    0.01976 =
         0.01717   -0.00226    0.00263    0.00345
C2    1    0.292453    0.618515    0.181992    11.00000    0.01592    0.01889 =
         0.01408    0.00040    0.00505    0.00257
CO2   3   -0.252682    0.148622    0.472115    11.00000    0.01754    0.01597 =
         0.01652    0.00012    0.00816    0.00315
O2    5    0.333561    0.837631    0.340449    11.00000    0.02875    0.01679 =
         0.02005   -0.00061    0.01156    0.00238
C3    1    0.337133    0.704226    0.082241    11.00000    0.02748    0.01825 =
         0.01810    0.00189    0.00725    0.00593
AFIX  43
H3    2    0.362867    0.806555    0.103109    11.00000   -1.20000
AFIX   0
C4    1    0.343810    0.640155   -0.046351    11.00000    0.02449    0.02480 =
         0.01600    0.00596    0.00903    0.00609
AFIX  43
H4    2    0.376198    0.698823   -0.110146    11.00000   -1.20000
AFIX   0
C5    1    0.302070    0.488211   -0.079835    11.00000    0.01614    0.02327 =
         0.01161    0.00079    0.00427    0.00382
C6    1    0.260316    0.402519    0.019895    11.00000    0.02300    0.01624 =
         0.01609    0.00073    0.00630    0.00242
AFIX  43
H6    2    0.232662    0.300415   -0.002608    11.00000   -1.20000
AFIX   0
O9    5   -0.338756   -0.073465    0.410594    11.00000    0.02344    0.02117 =
         0.03795   -0.00511    0.01369    0.00162
AFIX   7
H9A   2   -0.294396   -0.105535    0.348644    11.00000   -1.50000
H9B   2   -0.438376   -0.087425    0.364194    11.00000   -1.50000
AFIX   0
C7    1    0.258552    0.464061    0.151362    11.00000    0.01643    0.02234 =
         0.01221    0.00284    0.00608    0.00340
C8    1    0.299293    0.415385   -0.222084    11.00000    0.02091    0.02811 =
         0.01177   -0.00013    0.00467    0.00539
O8    5    0.534175    0.175719    0.342387    11.00000    0.01978    0.02106 =
         0.02349   -0.00179    0.00544    0.00738
C9    1    0.039623    0.331528    0.216492    11.00000    0.01418    0.02874 =
         0.01817    0.00476    0.00504    0.00279
AFIX  23
H9C   2   -0.000542    0.253614    0.137501    11.00000   -1.20000
H9D   2   -0.004209    0.417680    0.188115    11.00000   -1.20000
AFIX   0
C10   1   -0.009845    0.280876    0.344396    11.00000    0.01582    0.02036 =
         0.02346    0.00278    0.00731    0.00444
O4    5    0.332769    0.500529   -0.308508    11.00000    0.03669    0.03355 =
         0.01259   -0.00101    0.01174   -0.00518
C13   1    0.280791    0.230918    0.258520    11.00000    0.02339    0.01657 =
         0.01727    0.00012    0.00456    0.00297
AFIX  23
H13A  2    0.285691    0.196842    0.164707    11.00000   -1.20000
H13B  2    0.212473    0.154326    0.287781    11.00000   -1.20000
AFIX   0
C12   1    0.443365    0.257245    0.361627    11.00000    0.02097    0.01566 =
         0.01876    0.00517    0.00954    0.00195
O3    5    0.262442    0.277669   -0.245166    11.00000    0.05529    0.02719 =
         0.01972   -0.00116    0.01675    0.00979
O6    5   -0.145292    0.203966    0.320025    11.00000    0.01774    0.03454 =
         0.02074    0.00433    0.00846    0.00099
O1    5    0.205703    0.637444    0.394090    11.00000    0.02169    0.02094 =
         0.01743   -0.00012    0.01067    0.00212
O10   5   -0.042426    0.095732    0.600303    11.00000    0.02630    0.03327 =
         0.02748    0.01006    0.00755    0.00673
AFIX   7
H10A  2   -0.052816    0.076051    0.685363    11.00000   -1.50000
H10B  2    0.017174    0.187022    0.599944    11.00000   -1.50000
AFIX   0
N1    4    0.214184    0.368803    0.252308    11.00000    0.01566    0.01768 =
         0.01410    0.00374    0.00628    0.00299
O11   5    0.325150    0.027457    0.927749    10.50000    0.06872
O12   5   -0.017070    0.070535    0.892216    10.50000    0.07410
O13   5    0.236536    0.020547    0.918954    10.35000    0.04658
O14   5    0.099916    0.028675    0.899296    10.25000    0.10366
HKLF 4
REM  a in P-1 P-1
REM wR2 = 0.0839, GooF = S = 1.039, Restrained GooF = 1.039 for all data
REM R1 = 0.0350 for 2245 Fo > 4sig(Fo) and 0.0432 for all 2619 data
REM 244 parameters refined using 0 restraints
END
WGHT      0.0350      1.7231
REM Highest difference peak  0.798,  deepest hole -0.413,  1-sigma level  0.087
Q1    1   0.4228 -0.0053  0.9296  11.00000  0.05    0.80
Q2    1   0.3148  0.1379  0.9136  11.00000  0.05    0.76
Q3    1   0.1648  0.0156  0.9125  11.00000  0.05    0.67
Q4    1   0.0347  0.0426  0.8731  11.00000  0.05    0.65
Q5    1  -0.0686  0.0991  0.8959  11.00000  0.05    0.61
Q6    1   0.2886  0.0236  0.9336  11.00000  0.05    0.45
Q7    1   0.2765  0.5553 -0.0755  11.00000  0.05    0.36
Q8    1   0.2681  0.6622  0.2346  11.00000  0.05    0.33
Q9    1  -0.1485  0.1700  0.5595  11.00000  0.05    0.32
Q10   1  -0.3134 -0.1505  0.3799  11.00000  0.05    0.31
Q11   1   0.0000  0.0000  1.0000  10.50000  0.05    0.29
Q12   1   0.2354  0.5542  0.1579  11.00000  0.05    0.28
Q13   1   0.2329 -0.0632  0.8465  11.00000  0.05    0.28
Q14   1   0.3307  0.5830  0.5368  11.00000  0.05    0.26
Q15   1   0.6082  0.2275  0.3992  11.00000  0.05    0.26
Q16   1   0.2690  0.6626  0.1256  11.00000  0.05    0.26
Q17   1   0.3896  0.0981  0.3659  11.00000  0.05    0.25
Q18   1   0.3400  0.4431 -0.1286  11.00000  0.05    0.25
Q19   1   0.0190  0.2881  0.2773  11.00000  0.05    0.25
Q20   1   0.2475  0.7953  0.2936  11.00000  0.05    0.25
  REM The information below was added by Olex2.
  REM
  REM R1 = 0.0350 for 2245 Fo > 4sig(Fo) and 0.0432 for all 6139 data
  REM 244 parameters refined using n/a restraints
  REM Highest difference peak 0.80, deepest hole -0.41
  REM Mean Shift 0, Max Shift 0.000.
  REM +++ Tabular Listing of Refinement Information +++
  REM R1_all = 0.0432
  REM R1_gt = 0.0350
  REM wR_ref = 0.0839
  REM GOOF = 1.039
  REM Shift_max = 0.000
  REM Shift_mean = 0
  REM Reflections_all = 6139
  REM Reflections_gt = 2245
  REM Parameters = 244
  REM Hole = -0.41
  REM Peak = 0.80
  REM Flack = n/a
;
